# Supplementary material for: Ecological-network models link diversity, structure and function in the plankton food-web
Source: Sci Rep. 2016 Feb 17;6:21806. doi: 10.1038/srep21806 (PMC4756299; doi:10.1038/srep21806)
Supplement: Supplementary Data 1 [file srep21806-s2.xls]

## Sheet: Biomasses and rates before MCMC
								In red, values to be changed in the course of MCMC
								Yellow-marked are values interpolated by the model
								Ph/Het
								1=Phototrophs
								0=Heterotrophs
								Fraction of 1=Mixotrophs
Green food-web data										Blue food-web data
Maximum values	FN	B (mgC/m2)	µ (d-1)	α (d-1)	ε (d-1)	Ph/Het				Maximum values	FN	B (mgC/m2)	µ (d-1)	α (d-1)	ε (d-1)	Ph/Het
Living nodes	1	4.00898	1.2	-	-	1				Living nodes	1	3.17253	1.2	-	-	1
	2	0.400898	0.85	-	-	1					2	0.317253	0.85	-	-	1
	3	80.5543	1.9	-	-	1					3	22.0259	1.9	-	-	1
	4	83.3133	2.03756	-	-	1					4	4.22114	2.03756	-	-	1
	5	317.039	1.05737	-	-	1					5	31.3483	1.05737	-	-	1
	6	46.9477	1.67049	-	-	1					6	5.72803	1.67049	-	-	1
	7	34.0921	1.65428	-	-	1					7	4.25947	1.65428	-	-	1
	8	11.6404	1.62137	-	-	1					8	1.24099	1.62137	-	-	1
	9	19.9083	1.73988	-	-	1					9	2.31789	1.73988	-	-	1
	10	83.9031	0.609752	-	-	1					10	19.6392	0.609752	-	-	1
	11	12.3149	1.7	-	-	1					11	3.89273	1.7	-	-	1
	12	12.8852	1.5	-	-	1					12	3.92183	1.5	-	-	1
	13	0.248577	1.9	3.8	0.01	0.5					13	0.0678921	1.9	3.8	0.01	0.5
	14	23.4779	1.166	6.68986	0.01	0.59					14	6.64008	1.166	6.68986	0.01	0.59
	15	13.5079	1.022	2.2047	0.01	0.59					15	4.11137	1.022	2.2047	0.01	0.59
	16	2.0001	0.52	0.131	0.01	0.9					16	0.56906	0.52	0.131	0.01	0.9
	17	34.6768	1.33196	3	0.01	0.83					17	9.47088	1.33196	3	0.01	0.83
	18	6.47983	1.53658	1.42	0.01	0.64					18	1.76977	1.53658	1.42	0.01	0.64
	19	34.6124	1.34786	3	0.01	0.81					19	11.5835	1.34786	3	0.01	0.81
	20	1.31042	1.76	1.8	0.01	0					20	0.357905	1.76	1.8	0.01	0
	21	48.0308	0.9548	7.67431	0.01	0					21	7.73664	0.9548	7.67431	0.01	0
	22	17.5002	0.98	4.7	0.01	0					22	1.6566	0.89	4.7	0.01	0
	23	12.938	1.63554	3.84	0.01	0					23	4.32987	1.63554	3.84	0.01	0
	24	1.67513	1.66	7.3	0.01	0					24	0.220906	1.66	7.3	0.01	0
	25	2.2622	2.36	1.89	0.01	0					25	0.671887	2.36	1.89	0.01	0
	26	155.912	0.552381	-	-	1					26	108.441	1.10769	-	-	1
	27	15.5912	0.39127	-	-	1					27	10.8441	0.784615	-	-	1
	28	48.2766	0.874603	-	-	1					28	33.5782	1.75385	-	-	1
	29	239.032	0.78254	-	-	1					29	166.253	1.56923	-	-	1
	30	14.7533	0.761493	-	-	1					30	10.2613	1.52703	-	-	1
	31	0.0841386	1.14	2.28	0.01	0.5					31	0.0639513	1.14	2.28	0.01	0.5
	32	108.22	0.6996	6.68986	0.01	0.59					32	85.4631	0.6996	6.68986	0.01	0.59
	33	62.2643	0.6132	2.2047	0.01	0.59					33	52.9166	0.6132	2.2047	0.01	0.59
	34	0.101763	1.056	1.8	0.01	0					34	0.128639	1.056	1.8	0.01	0
	35	44.6072	0.57288	7.67431	0.01	0					35	34.1896	0.57288	7.67431	0.01	0
	36	16.2528	0.588	2.1	0.01	0					36	7.3208	0.534	2.1	0.01	0
	37	12.0158	0.981326	3.84	0.01	0					37	19.1345	0.981326	3.84	0.01	0
	38	1.55573	0.996	2.60714	0.01	0					38	0.976224	0.996	2.60714	0.01	0
	39	2.10095	1.416	1.89	0.01	0					39	2.96919	1.416	1.89	0.01	0
	40	108.473				0					40	32.733				0
	41	397.31				0					41	373.475				0
	42	100.799	1.37	3.5	0.55	0					42	96.1495	1.37	0.95	0.5	0
	43	65.6997	1.37	3.5	0.55	0					43	33.7852	1.37	0.95	0.5	0
	44	26.8187	0.134746	1.36887	0.6	0					44	25.4609	0.121324	0.299345	0.6	0
	45	22.0377	0.0814408	1.03766	0.6	0					45	7.49211	0.0716201	0.226916	0.6	0
	46	37.0431	0.0467019	0.45676	0.6	0					46	39.1478	0.0407701	0.0998846	0.6	0
	47	24.5891	0.0643985	0.609455	0.6	0					47	12.1572	0.056327	0.133276	0.6	0
	48	7.73916	0.0467019	1.29322	0.6	0					48	8.72539	0.0407701	0.282801	0.6	0
	49	21.182	0.299741	2.14055	0.27	0					49	14.581	0.28648	0.468097	0.27	0
	50	39.8246	1.125	33.5	0.945	0					50	36.1282	0.5	11.7	0.604	0
	51	3.75271	1.9	8.8	0.68	0					51	1.97055	1.9	2.4	0.58	0
	52	30.7772	1.9	1.78	0.25	0					52	16.1611	1.9	1.78	0.25	0
	53	4.67257	0.42	7	0.2	0					53	3.46968	0.42	7	0.2	0
	54	1.26509	0.117558	0.54	0.35	0					54	1.38047	0.12048	0.15	0.35	0
	55	5.24714	0.17828	1.23	0.35	0					55	7.40602	0.171267	1.23	0.35	0
	56	295.491		0.37	0.2	0					56	276.267		0.37	0.2	0
Detritus	57	959.829	-	-	-	-				Detritus	57	209.536	-	-	-	-
	58	726.062	-	-	-	-					58	131.062	-	-	-	-
	59	13.6958	-	-	-	-					59	7.19171	-	-	-	-
	60	2.27751	-	-	-	-					60	1.19592	-	-	-	-
	61	102.924	-	-	-	-					61	16.5556	-	-	-	-
	62	81.9053	-	-	-	-					62	58.2828	-	-	-	-
	63	1829.09	-	-	-	-					63	4340.96	-	-	-	-
Minimum values	FN	B (mgC/m2)	µ (d-1)	α (d-1)	ε (d-1)	Ph/Het				Minimum values	FN	B (mgC/m2)	µ (d-1)	α (d-1)	ε (d-1)	Ph/Het
Living nodes	1	4.00898	0.472727	-	-	1				Living nodes	1	3.17253	0.310588	-	-	1
	2	0.400898	0.334848	-	-	1					2	0.317253	0.22	-	-	1
	3	80.5543	0.748485	-	-	1					3	22.0259	0.491765	-	-	1
	4	83.3133	0.802674	-	-	1					4	4.22114	0.527367	-	-	1
	5	317.039	0.41654	-	-	1					5	31.3483	0.273673	-	-	1
	6	46.9477	0.658073	-	-	1					6	5.72803	0.432363	-	-	1
	7	34.0921	0.651685	-	-	1					7	4.25947	0.428166	-	-	1
	8	11.6404	0.638723	-	-	1					8	1.24099	0.419649	-	-	1
	9	19.9083	0.685406	-	-	1					9	2.31789	0.450321	-	-	1
	10	83.9031	0.240205	-	-	1					10	19.6392	0.157818	-	-	1
	11	12.3149	0.669697	-	-	1					11	3.89273	0.44	-	-	1
	12	12.8852	0.590909	-	-	1					12	3.92183	0.388235	-	-	1
	13	0.248577	0.748485	1.49697	0.01	0.5					13	0.0678921	0.491765	0.983529	0.01	0.5
	14	23.4779	0.459333	1.33797	0.01	0.59					14	6.64008	0.301788	1.33797	0.01	0.59
	15	13.5079	0.402606	0.22047	0.01	0.59					15	4.11137	0.264518	0.22047	0.01	0.59
	16	2.0001	0.204848	0	0.01	0.9					16	0.56906	0.134588	0.0001	0.01	0.9
	17	34.6768	0.524711	0.17	0.01	0.83					17	9.47088	0.344742	0.17	0.01	0.83
	18	6.47983	0.605318	0.36	0.01	0.64					18	1.76977	0.397702	0.36	0.01	0.64
	19	34.6124	0.530976	0.19	0.01	0.81					19	11.5835	0.348858	0.19	0.01	0.81
	20	1.31042	0.693333	0.3	0.01	0					20	0.357905	0.455529	0.3	0.01	0
	21	48.0308	0.376133	1.27905	0.01	0					21	7.73664	0.247125	1.27905	0.01	0
	22	17.5002	0.386061	0.77	0.01	0					22	1.6566	0.230353	0.77	0.01	0
	23	12.938	0.644305	0.72	0.01	0					23	4.32987	0.423317	0.72	0.01	0
	24	1.67513	0.653939	0.73	0.01	0					24	0.220906	0.429647	0.73	0.01	0
	25	2.2622	0.929697	0.332007	0.01	0					25	0.671887	0.610824	0.332007	0.01	0
	26	155.912	0.217605	-	-	1					26	108.441	0.286697	-	-	1
	27	15.5912	0.154137	-	-	1					27	10.8441	0.203077	-	-	1
	28	48.2766	0.344541	-	-	1					28	33.5782	0.453937	-	-	1
	29	239.032	0.308273	-	-	1					29	166.253	0.406154	-	-	1
	30	14.7533	0.299982	-	-	1					30	10.2613	0.39523	-	-	1
	31	0.0841386	0.449091	0.898182	0.01	0.5					31	0.0639513	0.295059	0.590118	0.01	0.5
	32	108.22	0.2756	1.33797	0.01	0.59					32	85.4631	0.181073	1.33797	0.01	0.59
	33	62.2643	0.241564	0.22047	0.01	0.59					33	52.9166	0.158711	0.22047	0.01	0.59
	34	0.101763	0.318586	0.3	0.01	0					34	0.128639	0.209315	0.3	0.01	0
	35	44.6072	0.449091	1.27905	0.01	0					35	34.1896	0.295059	1.27905	0.01	0
	36	16.2528	0.2756	0.21	0.01	0					36	7.3208	0.181073	0.21	0.01	0
	37	12.0158	0.241564	0.72	0.01	0					37	19.1345	0.158711	0.72	0.01	0
	38	1.55573	0.122909	0.260714	0.01	0					38	0.976224	0.0807529	0.260714	0.01	0
	39	2.10095	0.314826	0.332007	0.01	0					39	2.96919	0.206845	0.332007	0.01	0
	40	108.473				0					40	32.7326				0
	41	397.31				0					41	373.475				0
	42	100.799	0.1	0.71	0.3	0					42	96.1495	0.1	0.65	0.32	0
	43	65.6997	0.1	0.71	0.3	0					43	33.7852	0.1	0.65	0.32	0
	44	26.8187	0.0847458	0.180513	0.32	0					44	25.4609	0.0763046	0.149471	0.32	0
	45	22.0377	0.0512206	0.136837	0.32	0					45	7.49211	0.0450441	0.113306	0.32	0
	46	37.0431	0.0293723	0.0602332	0.32	0					46	39.1478	0.0256416	0.0498753	0.32	0
	47	24.5891	0.0405022	0.0803692	0.32	0					47	12.1572	0.0354258	0.0665486	0.32	0
	48	7.73916	0.0293723	0.170537	0.32	0					48	8.72539	0.0256416	0.141211	0.32	0
	49	21.182	0.129859	0.282276	0.27	0					49	14.581	0.123865	0.23	0.27	0
	50	39.8246	0	5.5	0.091	0					50	36.1282	0	5.5	0.091	0
	51	3.75271	0.2	1	0.28	0					51	1.97055	0.2	0.9	0.28	0
	52	30.7772	0.18	0.24	0.13	0					52	16.1611	0.18	0.24	0.13	0
	53	4.67257	0.025	0.7	0.2	0					53	3.46968	0.025	0.7	0.2	0
	54	1.26509	0.0822087	0.09	0.24	0					54	1.38047	0.0842514	0.07	0.24	0
	55	5.24714	0.124671	0.1	0.24	0					55	7.40602	0.119767	0.1	0.24	0
	56	295.491		0.013	0.18	0					56	276.267		0.013	0.18	0
Detritus	57	19.9322	-	-	-	-				Detritus	57	18.0822	-	-	-	-
	58	66.8625	-	-	-	-					58	31.8973	-	-	-	-
	59	0.960248	-	-	-	-					59	0.504227	-	-	-	-
	60	0.0720186	-	-	-	-					60	0.0378171	-	-	-	-
	61	102.924	-	-	-	-					61	16.5556	-	-	-	-
	62	81.9053	-	-	-	-					62	58.2828	-	-	-	-
	63	3430.4	-	-	-	-					63	4632.73	-	-	-	-

## Sheet: Biomasses and rates after MCMC
Green food-web data										Blue food-web data
MCMC values	FN	B (mgC/m2)	µ (d-1)	α (d-1)	ε (d-1)	Ph/Het				MCMC values	FN	B (mgC/m2)	µ (d-1)	α (d-1)	ε (d-1)	Ph/Het
Living nodes	1	4.009	1.2	-	-	1				Living nodes	1	3.173	1.2	-	-	1
	2	0.4009	0.85	-	-	1					2	0.317	0.85	-	-	1
	3	80.5543	1.3242	-	-	1					3	22.026	1.794	-	-	1
	4	83.3133	1.4201	-	-	1					4	4.221	2.038	-	-	1
	5	317.039	0.737	-	-	1					5	31.348	0.998	-	-	1
	6	46.9477	1.1643	-	-	1					6	5.728	1.67	-	-	1
	7	34.0921	1.654	-	-	1					7	4.259	1.654	-	-	1
	8	11.6404	1.621	-	-	1					8	1.241	1.621	-	-	1
	9	19.9083	1.74	-	-	1					9	2.318	1.74	-	-	1
	10	83.9031	0.61	-	-	1					10	19.639	0.61	-	-	1
	11	12.3149	1.7	-	-	1					11	3.893	1.7	-	-	1
	12	12.8852	1.5	-	-	1					12	3.922	1.5	-	-	1
	13	0.2486	1.9	2.6485	0.1	0.5					13	0.068	1.9	2.36808	0.1	0.5
	14	23.4779	1.166	4.0139	0.1	0.59					14	6.64	1.166	3.97386	0.1	0.59
	15	13.5079	1.022	1.2126	0.1	0.59					15	4.111	1.022	1.20087	0.1	0.59
	16	2.0001	0.52	0.0655	0.1	0.9					16	0.569	0.52	0.07373	0.1	0.9
	17	34.6768	0.9283	1.585	0.1	0.83					17	9.471	0.838	1.56915	0.1	0.83
	18	6.4798	1.537	0.89	0.1	0.64					18	1.77	1.537	0.89	0.1	0.64
	19	34.6124	0.9394	1.595	0.1	0.81					19	11.583	0.848	1.57905	0.1	0.81
	20	1.3104	1.1567	1.2852	0.1	0					20	0.358	1.038	1.15377	0.1	0
	21	48.0308	0.6655	4.4767	0.1	0					21	7.737	0.601	4.43223	0.1	0
	22	17.5002	0.683	2.735	0.1	0					22	1.657	0.672	2.70765	0.1	0
	23	12.938	1.1399	2.28	0.1	0					23	4.33	1.029	2.28	0.1	0
	24	1.6751	1.157	4.015	0.1	0					24	0.221	1.045	4.05515	0.1	0
	25	2.2622	1.3153	1.4615	0.1	0					25	0.672	1.156	1.2921	0.1	0
	26	155.912	0.552	-	-	1					26	108.441	1.046	-	-	1
	27	15.5912	0.391	-	-	1					27	10.844	0.785	-	-	1
	28	48.2766	0.6096	-	-	1					28	33.578	1.656	-	-	1
	29	239.032	0.783	-	-	1					29	166.253	1.482	-	-	1
	30	14.7533	0.761	-	-	1					30	10.261	1.527	-	-	1
	31	0.0841	1.14	1.5891	0.1	0.5					31	0.064	1.076	1.435	0.1	0.5
	32	108.22	0.4876	1.338	0.1	0.59					32	85.463	0.7	1.32462	0.1	0.59
	33	62.2643	0.4274	0.2205	0.1	0.59					33	52.917	0.386	0.2178	0.1	0.59
	34	0.1018	1.056	1.2	0.1	0					34	0.129	0.633	1.05	0.1	0
	35	44.6072	0.573	1.2791	0.1	0					35	34.19	0.434	1.26621	0.1	0
	36	16.2528	0.4318	1.2031	0.1	0					36	7.321	0.358	1.14345	0.1	0
	37	12.0158	0.6114	2.28	0.1	0					37	19.134	0.57	2.2572	0.1	0
	38	1.5557	0.5595	1.4339	0.1	0					38	0.976	0.646	1.434	0.1	0
	39	2.101	0.8654	1.1199	0.1	0					39	2.969	0.811	1.09989	0.1	0
	40	108.473	0.4	0.965748	0.1	0					40	32.733	0.4	0.906309	0	0
	41	397.31	0.4	0.999438	0.1	0					41	373.475	0.4	0.921564	0	0
	42	100.799	0.1	0.71	0.525	0					42	96.149	0.33	0.6435	0.41	0
	43	65.6997	0.1	0.71	0.525	0					43	33.785	0.33	0.649935	0.41	0
	44	26.8187	0.1097	0.7747	0.46	0					44	25.461	0.099	0.22624	0.46	0
	45	22.0377	0.0663	0.5872	0.46	0					45	7.492	0.058	0.1717	0.46	0
	46	37.0431	0.038	0.2585	0.46	0					46	39.148	0.033	0.07575	0.46	0
	47	24.5891	0.0525	0.3449	0.46	0					47	12.157	0.046	0.1	0.46	0
	48	7.7392	0.038	0.7319	0.46	0					48	8.725	0.033	0.21412	0.46	0
	49	21.182	0.2148	1.2114	0.27	0					49	14.581	0.205	0.35451	0.27	0
	50	39.8246	0.1	5.5	0.518	0					50	36.128	0.25	5.346	0.348	0
	51	3.7527	1.05	4.9	0.48	0					51	1.971	0.724	1.6335	0.48	0
	52	30.7772	0.8109	1.01	0.19	0					52	16.161	0.789	0.999	0.19	0
	53	4.6726	0.2225	3.85	0.2	0					53	3.47	0.223	3.84962	0.2	0
	54	1.2651	0.0999	0.3283	0.295	0					54	1.38	0.095	0.13635	0.295	0
	55	5.2471	0.1515	0.7034	0.295	0					55	7.406	0.146	0.707	0.295	0
	56	295.491	0.3	0.013	0.19	0					56	276.267	0.2	0.01313	0.19	0
Detritus	57	489.88	-	-	-	-				Detritus	57	113.809	-	-	-	-
	58	396.462	-	-	-	-					58	81.48	-	-	-	-
	59	7.328	-	-	-	-					59	3.848	-	-	-	-
	60	1.1748	-	-	-	-					60	0.617	-	-	-	-
	61	102.924	-	-	-	-					61	16.556	-	-	-	-
	62	81.9053	-	-	-	-					62	58.283	-	-	-	-
	63	2629.75	-	-	-	-					63	4486.85	-	-	-	-
