# Supplementary material for: Ecological-network models link diversity, structure and function in the plankton food-web
Source: Sci Rep. 2016 Feb 17;6:21806. doi: 10.1038/srep21806 (PMC4756299; doi:10.1038/srep21806)
Supplement: Supplementary Data 2 [file srep21806-s3.xls]

## Sheet: Trophic links before MCMC
Green food-web data
Predators in columns		FN	13	14	15	16	17	18	19	20	21	22	23	24	25	31	32	33	34	35	36	37	38	39	40	41	42	43	44	45	46	47	48	49	50	51	52	53	54	55	56
Preys in rows	Living nodes	1	0.333333	0.00333333	0.02	-	0.000416667	0.000416667	0.000416667	0.233333	0.009375	0.00625	0.00625	0.0428571	0.5	-	-	-	-	-	-	-	-	-	-	-	0.00103919	0.00277118	-	-	-	-	-	-	0.00375801	0.02138	0.06	-	-	-	-
Number in cell is relative weight of trophic link		2	0.333333	0.00333333	0.02	-	0.000416667	0.000416667	0.000416667	0.233333	0.009375	0.00625	0.00625	0.0428571	0.0222222	-	-	-	-	-	-	-	-	-	-	-	0.00103919	0.00277118	-	-	-	-	-	-	0.00375801	0.02138	0.06	-	-	-	-
		3	-	0.0225	0.0272727	-	0.000416667	0.000416667	0.000416667	0.15	0.009375	0.00625	0.00625	0.1	0.075	-	-	-	-	-	-	-	-	-	-	-	0.0187055	0.0296912	0.0611649	0.00588995	0.000147249	0.000261164	0.0611649	0.0611649	0.00375801	0.0498866	0.00521739	0.0217391	-	-	-
		4	-	0.0225	0.0272727	-	0.000416667	0.000416667	0.000416667	-	0.025	0.01	0.01	0.0428571	0.0222222	-	-	-	-	-	-	-	-	-	-	-	0.0187055	0.0296912	0.0611649	0.0432912	0.00099393	0.00088143	0.0611649	0.0611649	0.00375801	0.0498866	0.00521739	0.0217391	0.000288889	-	-
Colors of rows related to % variability imposed in MCMC		5	-	0.1	0.0272727	-	0.000416667	0.000416667	0.000416667	-	0.0777778	0.01	0.01	-	-	-	-	-	-	-	-	-	-	-	-	-	0.0575553	0.00277118	0.0611649	0.0432912	0.0699432	0.0352572	0.0611649	0.0611649	0.00375801	0.0498866	0.00521739	0.0217391	0.000288889	-	-
50% variability in MCMC		6	-	0.1	0.0272727	-	0.000416667	0.000416667	0.000416667	-	0.025	0.01	0.01	0.0428571	0.0222222	-	-	-	-	-	-	-	-	-	-	-	0.0575553	0.0296912	0.0611649	0.0432912	0.00099393	0.00088143	0.0611649	0.0611649	0.00375801	0.0498866	0.00521739	0.0217391	0.000288889	-	-
25% variability in MCMC		7	-	0.1	0.0272727	-	0.000416667	0.000416667	0.000416667	-	0.025	0.01	0.01	0.1	0.0222222	-	-	-	-	-	-	-	-	-	-	-	0.0575553	0.0296912	0.0611649	0.0432912	0.00099393	0.00088143	0.0611649	0.0611649	0.00375801	0.0498866	0.00521739	0.0217391	0.000288889	-	-
5% variability in MCMC		8	-	0.1	0.0272727	-	0.000416667	0.000416667	0.000416667	-	0.025	0.01	0.01	0.0428571	0.0222222	-	-	-	-	-	-	-	-	-	-	-	0.0575553	0.00277118	0.0611649	0.0432912	0.0099393	0.00088143	0.0611649	0.0611649	0.00375801	0.0498866	0.00521739	0.0217391	0.000288889	-	-
No variability		9	-	0.1	0.0272727	-	0.000416667	0.000416667	0.000416667	-	0.025	0.01	0.01	0.0428571	0.0222222	-	-	-	-	-	-	-	-	-	-	-	0.0575553	0.0296912	0.0611649	0.0432912	0.00099393	0.00088143	0.0611649	0.0611649	0.00375801	0.0498866	0.00521739	0.0217391	0.000288889	-	-
		10	-	0.1	0.02	-	0.000416667	0.000416667	0.000416667	-	0.0777778	0.01	0.01	-	-	-	-	-	-	-	-	-	-	-	-	-	0.0575553	0.00277118	0.00883493	0.0432912	0.0699432	0.0352572	0.00883493	0.00883493	0.0966346	0.02138	0.00521739	0.0217391	0.000288889	-	-
		11	-	0.1	0.0272727	-	0.495	0.495	0.495	-	0.0777778	0.05	0.05	0.1	0.0222222	-	-	-	-	-	-	-	-	-	-	-	0.0575553	0.00277118	0.0611649	0.0432912	0.0099393	0.00088143	0.0611649	0.0611649	0.00375801	0.0498866	0.00521739	0.0217391	0.000288889	-	-
Colors of trophic-link-cells are related to link-weight		12	-	0.1	0.0272727	0.99	0.495	0.495	0.495	-	0.025	0.05	0.05	0.1	0.075	-	-	-	-	-	-	-	-	-	-	-	0.0575553	0.00277118	0.0611649	0.0432912	0.0099393	0.00088143	0.0611649	0.0611649	0.00375801	0.0498866	0.00521739	0.0217391	0.000288889	-	-
Strongest		13	-	0.0225	0.02	-	0.000416667	0.000416667	0.000416667	0.15	0.009375	0.00625	0.00625	0.1	0.075	-	-	-	-	-	-	-	-	-	-	-	0.0187055	0.0296912	0.0611649	0.00588995	0.000147249	0.000261164	0.0611649	0.0611649	0.00375801	0.0498866	0.00521739	0.0217391	-	-	-
		14	-	0.1	0.0272727	-	0.000416667	0.000416667	0.000416667	-	0.0777778	0.05	0.05	0.1	0.0222222	-	-	-	-	-	-	-	-	-	-	-	0.0575553	0.00277118	0.0611649	0.0432912	0.0099393	0.00088143	0.0611649	0.0611649	0.00375801	0.0498866	0.00521739	0.0217391	0.00065	-	-
		15	-	-	0.12	-	0.000416667	0.000416667	0.000416667	-	0.0777778	0.14	0.14	-	-	-	-	-	-	-	-	-	-	-	-	-	0.0575553	0.00277118	0.00883493	0.0432912	0.0699432	0.0705144	0.00883493	0.00883493	0.0966346	0.02138	0.00521739	0.0217391	0.032175	-	-
		16	-	-	0.12	-	0.000416667	0.000416667	0.000416667	-	0.0777778	0.14	0.14	-	-	-	-	-	-	-	-	-	-	-	-	-	0.00103919	0.00277118	0.00883493	0.0432912	0.0699432	0.0705144	0.00883493	0.00883493	0.0966346	0.02138	0.00521739	0.0217391	0.032175	-	-
		17	-	-	-	-	0.000416667	0.000416667	0.000416667	-	0.009375	0.00625	0.00625	-	-	-	-	-	-	-	-	-	-	-	-	-	0.00103919	0.00277118	0.00883493	0.0432912	0.0699432	0.0705144	0.00883493	0.00883493	0.0128846	0.02138	0.00521739	0.0217391	0.032175	-	-
Weakest		18	-	-	-	-	0.000416667	0.000416667	0.000416667	-	0.009375	0.01	0.01	-	-	-	-	-	-	-	-	-	-	-	-	-	0.00103919	0.193983	0.00883493	0.0432912	0.0699432	0.0705144	0.00883493	0.00883493	0.0966346	0.02138	0.00521739	0.0217391	0.032175	-	-
"-" = no link reported in the literature		19	-	-	-	-	0.000416667	0.000416667	0.000416667	-	0.009375	0.00625	0.00625	-	-	-	-	-	-	-	-	-	-	-	-	-	0.00103919	0.00277118	0.00883493	0.0432912	0.0699432	0.0705144	0.00883493	0.00883493	0.0128846	0.02138	0.00521739	0.0217391	0.032175	-	-
		20	-	0.0225	0.0272727	-	0.000416667	0.000416667	0.000416667	-	0.025	0.00625	0.00625	0.1	0.075	-	-	-	-	-	-	-	-	-	-	-	0.0187055	0.0296912	0.0611649	0.00588995	0.000147249	0.000261164	0.0611649	0.0611649	0.00375801	0.0498866	0.00521739	0.0217391	-	-	-
		21	-	-	0.12	-	0.000416667	0.000416667	0.000416667	-	0.0777778	0.14	0.14	-	-	-	-	-	-	-	-	-	-	-	-	-	0.0575553	0.00277118	0.00883493	0.0432912	0.0699432	0.0705144	0.00883493	0.00883493	0.0966346	0.02138	0.00521739	0.0217391	0.032175	-	-
		22	-	-	-	-	0.000416667	0.000416667	0.000416667	-	0.025	0.01	0.01	-	-	-	-	-	-	-	-	-	-	-	-	-	0.00103919	0.193983	0.00883493	0.0432912	0.0699432	0.0705144	0.00883493	0.00883493	0.0966346	0.02138	0.00521739	0.0217391	0.032175	-	-
		23	-	-	-	-	0.000416667	0.000416667	0.000416667	-	0.025	0.01	0.01	-	-	-	-	-	-	-	-	-	-	-	-	-	0.00103919	0.193983	0.00883493	0.0432912	0.0699432	0.0705144	0.00883493	0.00883493	0.0966346	0.02138	0.00521739	0.0217391	0.032175	-	-
		24	-	-	0.12	-	0.000416667	0.000416667	0.000416667	-	0.0777778	0.14	0.14	-	-	-	-	-	-	-	-	-	-	-	-	-	0.0575553	0.00277118	0.00883493	0.0432912	0.0699432	0.0705144	0.00883493	0.00883493	0.0966346	0.02138	0.00521739	0.0217391	0.032175	-	-
		25	-	-	0.12	-	0.000416667	0.000416667	0.000416667	-	0.0777778	0.14	0.14	-	-	-	-	-	-	-	-	-	-	-	-	-	0.0575553	0.00277118	0.0611649	0.0432912	0.0699432	0.0705144	0.0611649	0.0611649	0.00375801	0.02138	0.00521739	0.0217391	0.032175	-	-
		26	-	-	-	-	-	-	-	-	-	-	-	-	-	0.333333	0.00333333	0.02	0.233333	0.01	0.0111111	0.0111111	0.0333333	0.5	-	-	0.000421615	0.00210808	-	-	-	-	-	-	0.00141026	0.00377929	0.14	-	-	-	-
		27	-	-	-	-	-	-	-	-	-	-	-	-	-	0.333333	0.00333333	0.02	0.233333	0.01	0.0111111	0.0111111	0.0333333	0.05	-	-	0.000421615	0.00210808	-	-	-	-	-	-	0.00141026	0.00377929	0.14	-	-	-	-
		28	-	-	-	-	-	-	-	-	-	-	-	-	-	-	0.03	0.075	0.15	0.01	0.0111111	0.0111111	0.18	0.08	-	-	0.00505938	0.0126485	0.0158116	0.000776712	0.000194178	2.75113e-05	0.0158116	0.0158116	0.00141026	0.0113379	0.0233333	0.0416667	-	-	-
		29	-	-	-	-	-	-	-	-	-	-	-	-	-	-	0.3	0.075	-	0.116667	0.1	0.1	0.18	0.08	-	-	0.0216831	0.00210808	0.0158116	0.0126863	0.0017476	2.75113e-05	0.0158116	0.0158116	0.00141026	0.0113379	0.0233333	0.0416667	0.000975	-	-
		30	-	-	-	-	-	-	-	-	-	-	-	-	-	-	0.3	0.075	-	0.05	0.0111111	0.0111111	-	-	-	-	0.0216831	0.0126485	0.0158116	0.0126863	0.0017476	2.75113e-05	0.0158116	0.0158116	0.00141026	0.0113379	0.0233333	0.0416667	0.000975	-	-
		31	-	-	-	-	-	-	-	-	-	-	-	-	-	-	0.03	0.02	0.15	0.01	0.0111111	0.0111111	0.18	0.08	-	-	0.00505938	0.0126485	0.0158116	0.000776712	0.000194178	2.75113e-05	0.0158116	0.0158116	0.00141026	0.0113379	0.0233333	0.0416667	-	-	-
		32	-	-	-	-	-	-	-	-	-	-	-	-	-	-	0.3	0.075	-	0.116667	0.1	0.1	0.18	0.08	-	-	0.0216831	0.00210808	0.0158116	0.0126863	0.0017476	2.75113e-05	0.0158116	0.0158116	0.00141026	0.0113379	0.0233333	0.0416667	0.0013	-	-
		33	-	-	-	-	-	-	-	-	-	-	-	-	-	-	-	0.15	-	0.116667	0.175	0.175	-	-	-	-	0.0216831	0.00210808	0.00116507	0.0126863	0.0184469	0.00272361	0.00116507	0.00116507	0.0253846	0.00377929	0.0233333	0.0416667	0.053625	-	-
		34	-	-	-	-	-	-	-	-	-	-	-	-	-	-	0.03	0.02	-	0.05	0.0111111	0.0111111	0.18	0.08	-	-	0.00505938	0.0126485	0.0158116	0.000776712	0.000194178	2.75113e-05	0.0158116	0.0158116	0.00141026	0.0113379	0.0233333	0.0416667	-	-	-
		35	-	-	-	-	-	-	-	-	-	-	-	-	-	-	-	0.15	-	0.116667	0.175	0.175	-	-	-	-	0.0216831	0.00210808	0.00116507	0.0126863	0.0184469	0.00272361	0.00116507	0.00116507	0.0253846	0.00377929	0.0233333	0.0416667	0.053625	-	-
		36	-	-	-	-	-	-	-	-	-	-	-	-	-	-	-	-	-	0.075	0.0111111	0.0111111	-	-	-	-	0.000421615	0.0505938	0.00116507	0.0126863	0.0184469	0.00272361	0.00116507	0.00116507	0.0253846	0.00377929	0.0233333	0.0416667	0.053625	-	-
		37	-	-	-	-	-	-	-	-	-	-	-	-	-	-	-	-	-	0.075	0.0111111	0.0111111	-	-	-	-	0.000421615	0.0505938	0.00116507	0.0126863	0.0184469	0.00272361	0.00116507	0.00116507	0.0253846	0.00377929	0.0233333	0.0416667	0.053625	-	-
		38	-	-	-	-	-	-	-	-	-	-	-	-	-	-	-	0.15	-	0.116667	0.175	0.175	-	-	-	-	0.0216831	0.00210808	0.00116507	0.0126863	0.0184469	0.00272361	0.00116507	0.00116507	0.0253846	0.00377929	0.0233333	0.0416667	0.053625	-	-
		39	-	-	-	-	-	-	-	-	-	-	-	-	-	-	-	0.15	-	0.116667	0.175	0.175	-	-	-	-	0.0216831	0.00210808	0.0158116	0.0126863	0.0184469	0.00272361	0.0158116	0.0158116	0.00141026	0.00377929	0.0233333	0.0416667	0.053625	-	-
		40	0.333333	0.00333333	0.02	0.01	0.000416667	0.000416667	0.000416667	0.233333	0.009375	0.00625	0.00625	0.0428571	0.0222222	-	-	-	-	-	-	-	-	-	-	-	-	-	-	-	-	-	-	-	0.00375801	0.02138	0.06	-	-	-	-
		41	-	-	-	-	-	-	-	-	-	-	-	-	-	0.333333	0.00333333	0.02	0.233333	0.01	0.0111111	0.0111111	0.0333333	0.05	-	-	-	-	-	-	-	-	-	-	0.00141026	0.00377929	0.14	-	-	-	-
		42	-	-	-	-	-	-	-	-	-	-	-	-	-	-	-	-	-	-	-	-	-	-	-	-	-	-	-	-	-	-	-	-	-	-	-	-	-	-	0.0165
		43	-	-	-	-	-	-	-	-	-	-	-	-	-	-	-	-	-	-	-	-	-	-	-	-	-	-	-	-	-	-	-	-	-	-	-	-	-	-	0.0165
		44	-	-	-	-	-	-	-	-	-	-	-	-	-	-	-	-	-	-	-	-	-	-	-	-	-	-	-	-	-	-	-	-	-	-	-	-	-	-	0.05
		45	-	-	-	-	-	-	-	-	-	-	-	-	-	-	-	-	-	-	-	-	-	-	-	-	-	-	-	-	-	-	-	-	-	-	-	-	-	-	0.05
		46	-	-	-	-	-	-	-	-	-	-	-	-	-	-	-	-	-	-	-	-	-	-	-	-	-	-	-	-	-	-	-	-	-	-	-	-	-	-	0.3
		47	-	-	-	-	-	-	-	-	-	-	-	-	-	-	-	-	-	-	-	-	-	-	-	-	-	-	-	-	-	-	-	-	-	-	-	-	-	-	0.3
		48	-	-	-	-	-	-	-	-	-	-	-	-	-	-	-	-	-	-	-	-	-	-	-	-	-	-	-	-	-	-	-	-	-	-	-	-	-	-	0.05
		49	-	-	-	-	-	-	-	-	-	-	-	-	-	-	-	-	-	-	-	-	-	-	-	-	-	-	-	-	-	0.1	-	-	-	-	-	-	0.05	-	0.05
		50	-	-	-	-	-	-	-	-	-	-	-	-	-	-	-	-	-	-	-	-	-	-	-	-	-	-	-	-	-	0.1	-	-	-	-	-	-	-	-	0.0165
		51	-	-	-	-	-	-	-	-	-	-	-	-	-	-	-	-	-	-	-	-	-	-	-	-	-	-	-	-	-	-	-	-	-	-	-	-	-	-	0.0165
		52	-	-	-	-	-	-	-	-	-	-	-	-	-	-	-	-	-	-	-	-	-	-	-	-	-	-	-	-	-	-	-	-	-	-	-	-	-	-	0.001
		53	-	-	-	-	-	-	-	-	-	-	-	-	-	-	-	-	-	-	-	-	-	-	-	-	-	-	-	-	-	-	-	-	-	-	-	-	-	-	0.0165
		54	-	-	-	-	-	-	-	-	-	-	-	-	-	-	-	-	-	-	-	-	-	-	-	-	-	-	-	-	-	-	-	-	-	-	-	-	-	-	0.0165
		55	-	-	-	-	-	-	-	-	-	-	-	-	-	-	-	-	-	-	-	-	-	-	-	-	-	-	-	-	-	-	-	-	-	-	-	-	-	-	0.05
		56	-	-	-	-	-	-	-	-	-	-	-	-	-	-	-	-	-	-	-	-	-	-	-	-	-	-	-	-	-	-	-	-	-	-	-	-	-	-	0.05
	Detritus	57	-	-	-	-	-	-	-	-	-	-	-	-	-	-	-	-	-	-	-	-	-	-	0.0333333	0.0333333	-	-	-	-	-	-	-	-	-	-	-	-	-	1	-
		58	-	-	-	-	-	-	-	-	-	-	-	-	-	-	-	-	-	-	-	-	-	-	0.0333333	0.0333333	-	-	-	-	-	-	-	-	-	-	-	-	0.3	-	-
		59	-	-	-	-	-	-	-	-	-	-	-	-	-	-	-	-	-	-	-	-	-	-	-	-	-	-	-	-	-	-	-	-	-	-	-	-	-	-	-
		60	-	-	-	-	-	-	-	-	-	-	-	-	-	-	-	-	-	-	-	-	-	-	0.0333333	0.0333333	-	-	-	-	-	-	-	-	-	-	-	-	-	-	-
		61	-	-	-	-	-	-	-	-	-	-	-	-	-	-	-	-	-	-	-	-	-	-	0.7	-	-	-	-	-	-	-	-	-	-	-	-	-	-	-	-
		62	-	-	-	-	-	-	-	-	-	-	-	-	-	-	-	-	-	-	-	-	-	-	-	0.7	-	-	-	-	-	-	-	-	-	-	-	-	-	-	-
		63	-	-	-	-	-	-	-	-	-	-	-	-	-	-	-	-	-	-	-	-	-	-	0.2	0.2	-	-	-	-	-	-	-	-	-	-	-	-	-	-	-
	Total		1	1	1	1	1	1	1	1	1	1	1	1	1	1	1	1	1	1	1	1	1	1	1	1	1	1	1	1	1	1	1	1	1	1	1	1	1	1	1
Blue food-web data
Predators in columns		FN	13	14	15	16	17	18	19	20	21	22	23	24	25	31	32	33	34	35	36	37	38	39	40	41	42	43	44	45	46	47	48	49	50	51	52	53	54	55	56
Preys in rows	Living nodes	1	0.333333	0.00333333	0.02	-	0.000416667	0.000416667	0.000416667	0.233333	0.009375	0.00625	0.00625	0.0428571	0.5	-	-	-	-	-	-	-	-	-	-	-	0.000742187	0.00197917	-	-	-	-	-	-	0.00297602	0.017316	0.1	-	-	-	-
Number in cell is relative weight of trophic link		2	0.333333	0.00333333	0.02	-	0.000416667	0.000416667	0.000416667	0.233333	0.009375	0.00625	0.00625	0.0428571	0.0222222	-	-	-	-	-	-	-	-	-	-	-	0.000742187	0.00197917	-	-	-	-	-	-	0.00297602	0.017316	0.1	-	-	-	-
		3	-	0.0225	0.0272727	-	0.000416667	0.000416667	0.000416667	0.15	0.009375	0.00625	0.00625	0.1	0.075	-	-	-	-	-	-	-	-	-	-	-	0.0133594	0.0212054	0.0461745	0.00444643	0.000111161	0.000188988	0.0461745	0.0461745	0.00297602	0.040404	0.00869565	0.0217391	-	-	-
		4	-	0.0225	0.0272727	-	0.000416667	0.000416667	0.000416667	-	0.025	0.01	0.01	0.0428571	0.0222222	-	-	-	-	-	-	-	-	-	-	-	0.0133594	0.0212054	0.0461745	0.0326813	0.000750336	0.000637836	0.0461745	0.0461745	0.00297602	0.040404	0.00869565	0.0217391	0.000288889	-	-
Colors of rows related to % variability imposed in MCMC		5	-	0.1	0.0272727	-	0.000416667	0.000416667	0.000416667	-	0.0777778	0.01	0.01	-	-	-	-	-	-	-	-	-	-	-	-	-	0.0411058	0.00197917	0.0461745	0.0326813	0.0528014	0.0255134	0.0461745	0.0461745	0.00297602	0.040404	0.00869565	0.0217391	0.000288889	-	-
50% variability in MCMC		6	-	0.1	0.0272727	-	0.000416667	0.000416667	0.000416667	-	0.025	0.01	0.01	0.0428571	0.0222222	-	-	-	-	-	-	-	-	-	-	-	0.0411058	0.0212054	0.0461745	0.0326813	0.000750336	0.000637836	0.0461745	0.0461745	0.00297602	0.040404	0.00869565	0.0217391	0.000288889	-	-
25% variability in MCMC		7	-	0.1	0.0272727	-	0.000416667	0.000416667	0.000416667	-	0.025	0.01	0.01	0.1	0.0222222	-	-	-	-	-	-	-	-	-	-	-	0.0411058	0.0212054	0.0461745	0.0326813	0.000750336	0.000637836	0.0461745	0.0461745	0.00297602	0.040404	0.00869565	0.0217391	0.000288889	-	-
5% variability in MCMC		8	-	0.1	0.0272727	-	0.000416667	0.000416667	0.000416667	-	0.025	0.01	0.01	0.0428571	0.0222222	-	-	-	-	-	-	-	-	-	-	-	0.0411058	0.00197917	0.0461745	0.0326813	0.00750336	0.000637836	0.0461745	0.0461745	0.00297602	0.040404	0.00869565	0.0217391	0.000288889	-	-
No variability		9	-	0.1	0.0272727	-	0.000416667	0.000416667	0.000416667	-	0.025	0.01	0.01	0.0428571	0.0222222	-	-	-	-	-	-	-	-	-	-	-	0.0411058	0.0212054	0.0461745	0.0326813	0.000750336	0.000637836	0.0461745	0.0461745	0.00297602	0.040404	0.00869565	0.0217391	0.000288889	-	-
		10	-	0.1	0.02	-	0.000416667	0.000416667	0.000416667	-	0.0777778	0.01	0.01	-	-	-	-	-	-	-	-	-	-	-	-	-	0.0411058	0.00197917	0.00666965	0.0326813	0.0528014	0.0255134	0.00666965	0.00666965	0.0765262	0.017316	0.00869565	0.0217391	0.000288889	-	-
		11	-	0.1	0.0272727	-	0.495	0.495	0.495	-	0.0777778	0.05	0.05	0.1	0.0222222	-	-	-	-	-	-	-	-	-	-	-	0.0411058	0.00197917	0.0461745	0.0326813	0.00750336	0.000637836	0.0461745	0.0461745	0.00297602	0.040404	0.00869565	0.0217391	0.000288889	-	-
Colors of trophic-link-cells are related to link-weight		12	-	0.1	0.0272727	0.99	0.495	0.495	0.495	-	0.025	0.05	0.05	0.1	0.075	-	-	-	-	-	-	-	-	-	-	-	0.0411058	0.00197917	0.0461745	0.0326813	0.00750336	0.000637836	0.0461745	0.0461745	0.00297602	0.040404	0.00869565	0.0217391	0.000288889	-	-
Strongest		13	-	0.0225	0.02	-	0.000416667	0.000416667	0.000416667	0.15	0.009375	0.00625	0.00625	0.1	0.075	-	-	-	-	-	-	-	-	-	-	-	0.0133594	0.0212054	0.0461745	0.00444643	0.000111161	0.000188988	0.0461745	0.0461745	0.00297602	0.040404	0.00869565	0.0217391	-	-	-
		14	-	0.1	0.0272727	-	0.000416667	0.000416667	0.000416667	-	0.0777778	0.05	0.05	0.1	0.0222222	-	-	-	-	-	-	-	-	-	-	-	0.0411058	0.00197917	0.0461745	0.0326813	0.00750336	0.000637836	0.0461745	0.0461745	0.00297602	0.040404	0.00869565	0.0217391	0.00065	-	-
		15	-	-	0.12	-	0.000416667	0.000416667	0.000416667	-	0.0777778	0.14	0.14	-	-	-	-	-	-	-	-	-	-	-	-	-	0.0411058	0.00197917	0.00666965	0.0326813	0.0528014	0.0510269	0.00666965	0.00666965	0.0765262	0.017316	0.00869565	0.0217391	0.032175	-	-
		16	-	-	0.12	-	0.000416667	0.000416667	0.000416667	-	0.0777778	0.14	0.14	-	-	-	-	-	-	-	-	-	-	-	-	-	0.000742187	0.00197917	0.00666965	0.0326813	0.0528014	0.0510269	0.00666965	0.00666965	0.0765262	0.017316	0.00869565	0.0217391	0.032175	-	-
		17	-	-	-	-	0.000416667	0.000416667	0.000416667	-	0.009375	0.00625	0.00625	-	-	-	-	-	-	-	-	-	-	-	-	-	0.000742187	0.00197917	0.00666965	0.0326813	0.0528014	0.0510269	0.00666965	0.00666965	0.0102035	0.017316	0.00869565	0.0217391	0.032175	-	-
Weakest		18	-	-	-	-	0.000416667	0.000416667	0.000416667	-	0.009375	0.01	0.01	-	-	-	-	-	-	-	-	-	-	-	-	-	0.000742187	0.138542	0.00666965	0.0326813	0.0528014	0.0510269	0.00666965	0.00666965	0.0765262	0.017316	0.00869565	0.0217391	0.032175	-	-
"-" = no link reported in the literature		19	-	-	-	-	0.000416667	0.000416667	0.000416667	-	0.009375	0.00625	0.00625	-	-	-	-	-	-	-	-	-	-	-	-	-	0.000742187	0.00197917	0.00666965	0.0326813	0.0528014	0.0510269	0.00666965	0.00666965	0.0102035	0.017316	0.00869565	0.0217391	0.032175	-	-
		20	-	0.0225	0.0272727	-	0.000416667	0.000416667	0.000416667	-	0.025	0.00625	0.00625	0.1	0.075	-	-	-	-	-	-	-	-	-	-	-	0.0133594	0.0212054	0.0461745	0.00444643	0.000111161	0.000188988	0.0461745	0.0461745	0.00297602	0.040404	0.00869565	0.0217391	-	-	-
		21	-	-	0.12	-	0.000416667	0.000416667	0.000416667	-	0.0777778	0.14	0.14	-	-	-	-	-	-	-	-	-	-	-	-	-	0.0411058	0.00197917	0.00666965	0.0326813	0.0528014	0.0510269	0.00666965	0.00666965	0.0765262	0.017316	0.00869565	0.0217391	0.032175	-	-
		22	-	-	-	-	0.000416667	0.000416667	0.000416667	-	0.025	0.01	0.01	-	-	-	-	-	-	-	-	-	-	-	-	-	0.000742187	0.138542	0.00666965	0.0326813	0.0528014	0.0510269	0.00666965	0.00666965	0.0765262	0.017316	0.00869565	0.0217391	0.032175	-	-
		23	-	-	-	-	0.000416667	0.000416667	0.000416667	-	0.025	0.01	0.01	-	-	-	-	-	-	-	-	-	-	-	-	-	0.000742187	0.138542	0.00666965	0.0326813	0.0528014	0.0510269	0.00666965	0.00666965	0.0765262	0.017316	0.00869565	0.0217391	0.032175	-	-
		24	-	-	0.12	-	0.000416667	0.000416667	0.000416667	-	0.0777778	0.14	0.14	-	-	-	-	-	-	-	-	-	-	-	-	-	0.0411058	0.00197917	0.00666965	0.0326813	0.0528014	0.0510269	0.00666965	0.00666965	0.0765262	0.017316	0.00869565	0.0217391	0.032175	-	-
		25	-	-	0.12	-	0.000416667	0.000416667	0.000416667	-	0.0777778	0.14	0.14	-	-	-	-	-	-	-	-	-	-	-	-	-	0.0411058	0.00197917	0.0461745	0.0326813	0.0528014	0.0510269	0.0461745	0.0461745	0.00297602	0.017316	0.00869565	0.0217391	0.032175	-	-
		26	-	-	-	-	-	-	-	-	-	-	-	-	-	0.333333	0.00333333	0.02	0.233333	0.01	0.0111111	0.0111111	0.0333333	0.5	-	-	0.00101563	0.00507813	-	-	-	-	-	-	0.00319767	0.010101	0.1	-	-	-	-
		27	-	-	-	-	-	-	-	-	-	-	-	-	-	0.333333	0.00333333	0.02	0.233333	0.01	0.0111111	0.0111111	0.0333333	0.05	-	-	0.00101563	0.00507813	-	-	-	-	-	-	0.00319767	0.010101	0.1	-	-	-	-
		28	-	-	-	-	-	-	-	-	-	-	-	-	-	-	0.03	0.075	0.15	0.01	0.0111111	0.0111111	0.18	0.08	-	-	0.0121875	0.0304687	0.0451976	0.00222023	0.000555058	0.000388392	0.0451976	0.0451976	0.00319767	0.030303	0.0166667	0.0416667	-	-	-
		29	-	-	-	-	-	-	-	-	-	-	-	-	-	-	0.3	0.075	-	0.116667	0.1	0.1	0.18	0.08	-	-	0.0522321	0.00507813	0.0451976	0.0362638	0.00499552	0.000388392	0.0451976	0.0451976	0.00319767	0.030303	0.0166667	0.0416667	0.000975	-	-
		30	-	-	-	-	-	-	-	-	-	-	-	-	-	-	0.3	0.075	-	0.05	0.0111111	0.0111111	-	-	-	-	0.0522321	0.0304687	0.0451976	0.0362638	0.00499552	0.000388392	0.0451976	0.0451976	0.00319767	0.030303	0.0166667	0.0416667	0.000975	-	-
		31	-	-	-	-	-	-	-	-	-	-	-	-	-	-	0.03	0.02	0.15	0.01	0.0111111	0.0111111	0.18	0.08	-	-	0.0121875	0.0304687	0.0451976	0.00222023	0.000555058	0.000388392	0.0451976	0.0451976	0.00319767	0.030303	0.0166667	0.0416667	-	-	-
		32	-	-	-	-	-	-	-	-	-	-	-	-	-	-	0.3	0.075	-	0.116667	0.1	0.1	0.18	0.08	-	-	0.0522321	0.00507813	0.0451976	0.0362638	0.00499552	0.000388392	0.0451976	0.0451976	0.00319767	0.030303	0.0166667	0.0416667	0.0013	-	-
		33	-	-	-	-	-	-	-	-	-	-	-	-	-	-	-	0.15	-	0.116667	0.175	0.175	-	-	-	-	0.0522321	0.00507813	0.00333035	0.0362638	0.0527305	0.0384508	0.00333035	0.00333035	0.0575581	0.010101	0.0166667	0.0416667	0.053625	-	-
		34	-	-	-	-	-	-	-	-	-	-	-	-	-	-	0.03	0.02	-	0.05	0.0111111	0.0111111	0.18	0.08	-	-	0.0121875	0.0304687	0.0451976	0.00222023	0.000555058	0.000388392	0.0451976	0.0451976	0.00319767	0.030303	0.0166667	0.0416667	-	-	-
		35	-	-	-	-	-	-	-	-	-	-	-	-	-	-	-	0.15	-	0.116667	0.175	0.175	-	-	-	-	0.0522321	0.00507813	0.00333035	0.0362638	0.0527305	0.0384508	0.00333035	0.00333035	0.0575581	0.010101	0.0166667	0.0416667	0.053625	-	-
		36	-	-	-	-	-	-	-	-	-	-	-	-	-	-	-	-	-	0.075	0.0111111	0.0111111	-	-	-	-	0.00101563	0.121875	0.00333035	0.0362638	0.0527305	0.0384508	0.00333035	0.00333035	0.0575581	0.010101	0.0166667	0.0416667	0.053625	-	-
		37	-	-	-	-	-	-	-	-	-	-	-	-	-	-	-	-	-	0.075	0.0111111	0.0111111	-	-	-	-	0.00101563	0.121875	0.00333035	0.0362638	0.0527305	0.0384508	0.00333035	0.00333035	0.0575581	0.010101	0.0166667	0.0416667	0.053625	-	-
		38	-	-	-	-	-	-	-	-	-	-	-	-	-	-	-	0.15	-	0.116667	0.175	0.175	-	-	-	-	0.0522321	0.00507813	0.00333035	0.0362638	0.0527305	0.0384508	0.00333035	0.00333035	0.0575581	0.010101	0.0166667	0.0416667	0.053625	-	-
		39	-	-	-	-	-	-	-	-	-	-	-	-	-	-	-	0.15	-	0.116667	0.175	0.175	-	-	-	-	0.0522321	0.00507813	0.0451976	0.0362638	0.0527305	0.0384508	0.0451976	0.0451976	0.00319767	0.010101	0.0166667	0.0416667	0.053625	-	-
		40	0.333333	0.00333333	0.02	0.01	0.000416667	0.000416667	0.000416667	0.233333	0.009375	0.00625	0.00625	0.0428571	0.0222222	-	-	-	-	-	-	-	-	-	-	-	-	-	-	-	-	-	-	-	0.00297602	0.017316	0.1	-	-	-	-
		41	-	-	-	-	-	-	-	-	-	-	-	-	-	0.333333	0.00333333	0.02	0.233333	0.01	0.0111111	0.0111111	0.0333333	0.05	-	-	-	-	-	-	-	-	-	-	0.00319767	0.010101	0.1	-	-	-	-
		42	-	-	-	-	-	-	-	-	-	-	-	-	-	-	-	-	-	-	-	-	-	-	-	-	-	-	-	-	-	-	-	-	-	-	-	-	-	-	0.0165
		43	-	-	-	-	-	-	-	-	-	-	-	-	-	-	-	-	-	-	-	-	-	-	-	-	-	-	-	-	-	-	-	-	-	-	-	-	-	-	0.0165
		44	-	-	-	-	-	-	-	-	-	-	-	-	-	-	-	-	-	-	-	-	-	-	-	-	-	-	-	-	-	-	-	-	-	-	-	-	-	-	0.05
		45	-	-	-	-	-	-	-	-	-	-	-	-	-	-	-	-	-	-	-	-	-	-	-	-	-	-	-	-	-	-	-	-	-	-	-	-	-	-	0.05
		46	-	-	-	-	-	-	-	-	-	-	-	-	-	-	-	-	-	-	-	-	-	-	-	-	-	-	-	-	-	-	-	-	-	-	-	-	-	-	0.3
		47	-	-	-	-	-	-	-	-	-	-	-	-	-	-	-	-	-	-	-	-	-	-	-	-	-	-	-	-	-	-	-	-	-	-	-	-	-	-	0.3
		48	-	-	-	-	-	-	-	-	-	-	-	-	-	-	-	-	-	-	-	-	-	-	-	-	-	-	-	-	-	-	-	-	-	-	-	-	-	-	0.05
		49	-	-	-	-	-	-	-	-	-	-	-	-	-	-	-	-	-	-	-	-	-	-	-	-	-	-	-	-	-	0.1	-	-	-	-	-	-	0.05	-	0.05
		50	-	-	-	-	-	-	-	-	-	-	-	-	-	-	-	-	-	-	-	-	-	-	-	-	-	-	-	-	-	0.1	-	-	-	-	-	-	-	-	0.0165
		51	-	-	-	-	-	-	-	-	-	-	-	-	-	-	-	-	-	-	-	-	-	-	-	-	-	-	-	-	-	-	-	-	-	-	-	-	-	-	0.0165
		52	-	-	-	-	-	-	-	-	-	-	-	-	-	-	-	-	-	-	-	-	-	-	-	-	-	-	-	-	-	-	-	-	-	-	-	-	-	-	0.001
		53	-	-	-	-	-	-	-	-	-	-	-	-	-	-	-	-	-	-	-	-	-	-	-	-	-	-	-	-	-	-	-	-	-	-	-	-	-	-	0.0165
		54	-	-	-	-	-	-	-	-	-	-	-	-	-	-	-	-	-	-	-	-	-	-	-	-	-	-	-	-	-	-	-	-	-	-	-	-	-	-	0.0165
		55	-	-	-	-	-	-	-	-	-	-	-	-	-	-	-	-	-	-	-	-	-	-	-	-	-	-	-	-	-	-	-	-	-	-	-	-	-	-	0.05
		56	-	-	-	-	-	-	-	-	-	-	-	-	-	-	-	-	-	-	-	-	-	-	-	-	-	-	-	-	-	-	-	-	-	-	-	-	-	-	0.05
	Detritus	57	-	-	-	-	-	-	-	-	-	-	-	-	-	-	-	-	-	-	-	-	-	-	0.0333333	0.0333333	-	-	-	-	-	-	-	-	-	-	-	-	-	1	-
		58	-	-	-	-	-	-	-	-	-	-	-	-	-	-	-	-	-	-	-	-	-	-	0.0333333	0.0333333	-	-	-	-	-	-	-	-	-	-	-	-	0.3	-	-
		59	-	-	-	-	-	-	-	-	-	-	-	-	-	-	-	-	-	-	-	-	-	-	-	-	-	-	-	-	-	-	-	-	-	-	-	-	-	-	-
		60	-	-	-	-	-	-	-	-	-	-	-	-	-	-	-	-	-	-	-	-	-	-	0.0333333	0.0333333	-	-	-	-	-	-	-	-	-	-	-	-	-	-	-
		61	-	-	-	-	-	-	-	-	-	-	-	-	-	-	-	-	-	-	-	-	-	-	0.7	-	-	-	-	-	-	-	-	-	-	-	-	-	-	-	-
		62	-	-	-	-	-	-	-	-	-	-	-	-	-	-	-	-	-	-	-	-	-	-	-	0.7	-	-	-	-	-	-	-	-	-	-	-	-	-	-	-
		63	-	-	-	-	-	-	-	-	-	-	-	-	-	-	-	-	-	-	-	-	-	-	0.2	0.2	-	-	-	-	-	-	-	-	-	-	-	-	-	-	-
	Total		1	1	1	1	1	1	1	1	1	1	1	1	1	1	1	1	1	1	1	1	1	1	1	1	1	1	1	1	1	1	1	1	1	1	1	1	1	1	1

## Sheet: Trophic links after MCMC
Green food-web data
Predators in columns		FN	13	14	15	16	17	18	19	20	21	22	23	24	25	31	32	33	34	35	36	37	38	39	40	41	42	43	44	45	46	47	48	49	50	51	52	53	54	55	56
Preys in rows	Living nodes	1	0.0118	0.0044	0.029	-	-	-	-	0.3312	0.0003	0.0002	0.0003	0.0078	0.3677	-	-	-	-	-	-	-	-	-	-	-	0.0004	0.0005	-	-	-	-	-	-	0.0006	0.0293	0.0145	-	-	-	-
Number in cell is relative weight of trophic link		2	0.0007	-	0.002	-	-	-	-	0.1034	-	-	-	0.0004	0.0003	-	-	-	-	-	-	-	-	-	-	-	-	-	-	-	-	-	-	-	-	0.007	-	-	-	-	-
		3	-	0.086529	0.064229	-	0.0866	0.0771	0.160633	0.4701	0.107544	0.0393	0.024167	0.25605	0.174367	-	-	-	-	-	-	-	-	-	-	-	0.037536	0.049318	0.08428	0.03542	0.02621	0.01416	0.08728	0.08401	0.105115	0.078708	0.056885	0.12901	-	-	-
"-" = no link reported in the literature		4	-	0.086529	0.064229	-	0.0869	0.0774	0.160733	-	0.128044	0.0471	0.032967	0.30195	0.151067	-	-	-	-	-	-	-	-	-	-	-	0.037536	0.049318	0.08428	0.08812	0.02741	0.01436	0.08728	0.08401	0.105115	0.078708	0.062385	0.14101	0.02221	-	-
		5	-	0.3682	0.064229	-	0.0895	0.0796	0.161433	-	0.286	0.0471	0.032967	-	-	-	-	-	-	-	-	-	-	-	-	-	0.098136	0.027918	0.08428	0.08812	0.13081	0.06926	0.08728	0.08401	0.1701	0.078708	0.116885	0.25831	0.02221	-	-
		6	-	0.1283	0.056529	-	0.0569	0.0615	0.051633	-	0.0426	0.0482	0.030967	0.09325	0.057767	-	-	-	-	-	-	-	-	-	-	-	0.072936	0.045818	0.08568	0.05602	0.03001	0.00416	0.08728	0.08471	0.022715	0.078708	0.014085	0.02281	0.00621	-	-
		7	-	0.1261	0.064229	-	0.0375	0.0642	0.034133	-	0.0258	0.047	0.035767	0.11005	0.053167	-	-	-	-	-	-	-	-	-	-	-	0.108136	0.057918	0.08238	0.08002	0.02741	0.00916	0.09078	0.08401	0.041215	0.078708	0.014585	0.02311	0.00621	-	-
		8	-	0.0601	0.0316	-	-	-	-	-	0.0084	0.0094	0.0114	-	0.0001	-	-	-	-	-	-	-	-	-	-	-	0.0607	-	0.0813	0.0256	0.003	0.0001	0.0588	0.0777	-	0.0637	-	-	-	-	-
		9	-	0.0078	0.064229	-	0.0521	0.0757	0.053933	-	0.0158	0.0471	0.032967	0.16595	0.060567	-	-	-	-	-	-	-	-	-	-	-	0.036036	0.049318	0.08428	0.08812	0.02741	0.01436	0.08728	0.08401	0.020815	0.078708	0.022785	0.05581	0.02221	-	-
		10	-	0.1013	0.0308	-	0.0011	0.001	0.0001	-	0.0886	0.0147	0.016	-	-	-	-	-	-	-	-	-	-	-	-	-	0.0922	0.0029	0.0253	0.0602	0.1064	0.0361	0.0155	0.0239	0.0384	0.0295	0.0005	-	-	-	-
		11	-	-	-	-	0.3302	0.3811	-	-	0.0002	-	-	0.0001	-	-	-	-	-	-	-	-	-	-	-	-	-	-	-	0.0001	-	-	0.0001	0.0194	-	-	-	-	-	-	-
		12	-	0.0021	0.0356	0.939	-	-	-	-	0.0057	0.0672	0.0748	0.0012	0.1033	-	-	-	-	-	-	-	-	-	-	-	0.0797	-	0.0802	0.0593	0.0133	0.0008	0.0696	0.0579	-	0.0559	-	-	-	-	-
		13	-	0.0004	0.002	-	-	-	-	0.0006	-	-	-	0.0004	0.0019	-	-	-	-	-	-	-	-	-	-	-	0.0007	0.001	0.0001	0.0002	0.0001	-	0.0021	0.0077	0.0001	0.0028	-	-	-	-	-
		14	-	0.0003	0.0278	-	0.0005	0.0005	0.0001	-	0.0377	0.0972	0.096	0.0001	0.0004	-	-	-	-	-	-	-	-	-	-	-	0.0816	-	0.0879	0.0027	0.0014	0.0002	0.0665	0.0886	-	0.003	-	0.0001	0.0001	-	-
		15	-	-	0.1814	-	-	-	-	-	-	0.1212	0.1678	-	-	-	-	-	-	-	-	-	-	-	-	-	0.0001	-	-	-	0.0001	-	-	-	0.0001	-	-	-	-	-	-
		16	-	-	0.011	-	-	-	-	-	0.0004	0.0013	0.0008	-	-	-	-	-	-	-	-	-	-	-	-	-	-	-	-	0.0131	0.0149	0.0173	-	-	0.0001	0.0098	-	-	0.0161	-	-
		17	-	-	-	-	0.0816	0.0756	0.122533	-	0.046944	0.0272	0.019767	-	-	-	-	-	-	-	-	-	-	-	-	-	0.010736	0.006218	0.01978	0.08132	0.12071	0.12526	0.02848	0.01741	0.0011	0.039708	0.021685	0.05111	0.05391	-	-
		18	-	-	-	-	-	-	-	-	-	0.0104	0.0141	-	-	-	-	-	-	-	-	-	-	-	-	-	-	0.1507	0.0026	0.0246	0.0514	0.0332	0.0004	0.0019	0.0025	0.011	-	-	0.0004	-	-
		19	-	-	-	-	0.0849	0.0756	0.114733	-	0.0298	0.0353	0.019867	-	-	-	-	-	-	-	-	-	-	-	-	-	0.011136	0.006318	0.01988	0.08812	0.13081	0.12556	0.02858	0.01751	0.0009	0.039708	0.021785	0.05361	0.05391	-	-
		20	-	-	0.0003	-	-	-	-	-	-	-	-	-	-	-	-	-	-	-	-	-	-	-	-	-	-	0.0043	0.0362	0.0001	-	-	0.0326	0.0144	-	0.0001	-	-	-	-	-
		21	-	-	0.1936	-	0.0005	0.0006	0.0002	-	0.0019	0.1922	0.2386	-	-	-	-	-	-	-	-	-	-	-	-	-	0.0851	0.0001	0.0041	0.0009	0.0288	0.0351	0.0017	0.0155	0.0221	0.0023	-	-	0.0003	-	-
		22	-	-	-	-	-	-	-	-	0.0032	0.0097	0.015	-	-	-	-	-	-	-	-	-	-	-	-	-	-	0.1691	0.0012	0.0309	0.049	0.0731	0.0006	0.0017	0.0017	0.0265	-	-	0.0015	-	-
		23	-	-	-	-	-	-	-	-	0.005	0.0093	0.0115	-	-	-	-	-	-	-	-	-	-	-	-	-	-	0.2212	-	0.0161	0.0408	0.0606	-	-	0.0055	0.007	-	-	0.0003	-	-
		24	-	-	0.0088	-	-	-	-	-	0.0008	0.0038	0.0127	-	-	-	-	-	-	-	-	-	-	-	-	-	0.0013	0.0002	0.0009	0.004	0.0116	0.0081	0.0009	0.0009	0.0003	0.0293	-	0.0005	0.0077	-	-
		25	-	-	0.0201	-	-	-	-	-	-	0.0139	0.0292	-	-	-	-	-	-	-	-	-	-	-	-	-	0.0007	0.0001	0.0085	-	0.0003	-	0.032	0.0136	-	0.0193	-	-	-	-	-
		26	-	-	-	-	-	-	-	-	-	-	-	-	-	0.62695	0.010125	0.0164	0.357433	0.0197	0.025825	0.109575	0.1095	0.698525	-	-	0.013336	0.009218	-	-	-	-	-	-	0.125	0.015608	0.211085	-	-	-	-
		27	-	-	-	-	-	-	-	-	-	-	-	-	-	0.091	0.0057	0.0003	0.3433	0.0144	0.0004	0.0004	0.0259	0.0002	-	-	0.0004	0.0006	-	-	-	-	-	-	0.0002	0.0045	0.1324	-	-	-	-
		28	-	-	-	-	-	-	-	-	-	-	-	-	-	-	0.031025	0.1462	0.234833	0.0197	0.022725	0.064075	0.3437	0.125025	-	-	0.016236	0.022018	0.02468	0.02822	0.02631	-	0.03298	0.02251	0.0435	0.025908	0.020385	0.05011	-	-	-
		29	-	-	-	-	-	-	-	-	-	-	-	-	-	-	0.676125	0.1462	-	0.1811	0.264425	0.340875	0.4509	0.125025	-	-	0.042136	0.022818	0.02468	0.04502	0.02861	-	0.03298	0.02251	0.104715	0.025908	0.094785	0.21091	0.02291	-	-
		30	-	-	-	-	-	-	-	-	-	-	-	-	-	-	0.0051	0.1187	-	0.062	0.0006	0.0006	-	-	-	-	0.0338	0.0198	0.022	0.0179	0.0026	-	0.0189	0.0219	0.0003	0.0155	0.0053	-	0.0003	-	-
		31	-	-	-	-	-	-	-	-	-	-	-	-	-	-	-	-	0.0083	0.0002	-	-	0.0075	0.0039	-	-	0.0002	-	0.0002	0.0008	0.0002	-	0.0015	-	-	0.0008	-	-	-	-	-
		32	-	-	-	-	-	-	-	-	-	-	-	-	-	-	0.2709	-	-	0.1403	-	0.119	-	-	-	-	0.0222	-	0.0079	-	-	-	-	0.0202	-	-	-	-	-	-	-
		33	-	-	-	-	-	-	-	-	-	-	-	-	-	-	-	0.2113	-	0.2469	0.2676	0.0249	-	-	-	-	0.0268	0.0021	0.0127	0.0156	0.0214	0.0043	0.0122	0.013	0.0022	0.0044	-	-	0.0001	-	-
		34	-	-	-	-	-	-	-	-	-	-	-	-	-	-	-	-	-	-	-	-	-	0.0111	-	-	0.0003	-	0.001	0.0006	0.0001	0.0001	0.0032	0.0001	-	0.0003	-	-	-	-	-
		35	-	-	-	-	-	-	-	-	-	-	-	-	-	-	-	0.2022	-	0.1536	0.3454	0.1088	-	-	-	-	0.0289	0.0017	0.0127	0.0132	0.0208	0.0027	0.0108	0.0127	0.0043	0.0044	0.0022	-	0.0029	-	-
		36	-	-	-	-	-	-	-	-	-	-	-	-	-	-	-	-	-	0.0651	0.0002	0.0004	-	-	-	-	0.0002	0.033	0.0024	0.0116	0.0206	0.0021	0.0022	0.0035	0.0032	0.0052	0.0008	-	0.0292	-	-
		37	-	-	-	-	-	-	-	-	-	-	-	-	-	-	-	-	-	0.068	0.0002	0.0004	-	-	-	-	0.0002	0.0463	0.0012	0.0112	0.0196	0.0017	0.0031	0.0037	0.0027	0.0045	0.0011	0.0032	0.0272	-	-
		38	-	-	-	-	-	-	-	-	-	-	-	-	-	-	-	0.0065	-	0.002	0.0017	-	-	-	-	-	0.0006	-	-	0.0127	0.0177	0.0029	-	-	-	0.0024	0.0002	0.0004	0.0314	-	-
		39	-	-	-	-	-	-	-	-	-	-	-	-	-	-	-	-	-	0.0088	-	0.0111	-	-	-	-	-	0.0002	0.0174	0.0001	0.0002	-	0.0171	0.017	-	0.0046	-	-	-	-	-
		40	0.9875	0.027929	0.048329	0.061	0.0917	0.0301	0.139833	0.0947	0.165244	0.1112	0.082367	0.06275	0.029367	-	-	-	-	-	-	-	-	-	-	-	-	-	-	-	-	-	-	-	0.089115	0.023208	0.053085	-	-	-	-
		41	-	-	-	-	-	-	-	-	-	-	-	-	-	0.28205	0.001025	0.1522	0.056133	0.0182	0.070925	0.219875	0.0625	0.036225	-	-	-	-	-	-	-	-	-	-	0.086215	0.014608	0.132585	-	-	-	-
		42	-	-	-	-	-	-	-	-	-	-	-	-	-	-	-	-	-	-	-	-	-	-	-	-	-	-	-	-	-	-	-	-	-	-	-	-	-	-	0.019893
		43	-	-	-	-	-	-	-	-	-	-	-	-	-	-	-	-	-	-	-	-	-	-	-	-	-	-	-	-	-	-	-	-	-	-	-	-	-	-	0.012993
		44	-	-	-	-	-	-	-	-	-	-	-	-	-	-	-	-	-	-	-	-	-	-	-	-	-	-	-	-	-	-	-	-	-	-	-	-	-	-	0.049993
		45	-	-	-	-	-	-	-	-	-	-	-	-	-	-	-	-	-	-	-	-	-	-	-	-	-	-	-	-	-	-	-	-	-	-	-	-	-	-	0.049993
		46	-	-	-	-	-	-	-	-	-	-	-	-	-	-	-	-	-	-	-	-	-	-	-	-	-	-	-	-	-	-	-	-	-	-	-	-	-	-	0.299993
		47	-	-	-	-	-	-	-	-	-	-	-	-	-	-	-	-	-	-	-	-	-	-	-	-	-	-	-	-	-	-	-	-	-	-	-	-	-	-	0.299993
		48	-	-	-	-	-	-	-	-	-	-	-	-	-	-	-	-	-	-	-	-	-	-	-	-	-	-	-	-	-	-	-	-	-	-	-	-	-	-	0.049993
		49	-	-	-	-	-	-	-	-	-	-	-	-	-	-	-	-	-	-	-	-	-	-	-	-	-	-	-	-	-	0.17266	-	-	-	-	-	-	0.07151	-	0.049993
		50	-	-	-	-	-	-	-	-	-	-	-	-	-	-	-	-	-	-	-	-	-	-	-	-	-	-	-	-	-	0.17266	-	-	-	-	-	-	-	-	0.007893
		51	-	-	-	-	-	-	-	-	-	-	-	-	-	-	-	-	-	-	-	-	-	-	-	-	-	-	-	-	-	-	-	-	-	-	-	-	-	-	0.007793
		52	-	-	-	-	-	-	-	-	-	-	-	-	-	-	-	-	-	-	-	-	-	-	-	-	-	-	-	-	-	-	-	-	-	-	-	-	-	-	0.049193
		53	-	-	-	-	-	-	-	-	-	-	-	-	-	-	-	-	-	-	-	-	-	-	-	-	-	-	-	-	-	-	-	-	-	-	-	-	-	-	0.002093
		54	-	-	-	-	-	-	-	-	-	-	-	-	-	-	-	-	-	-	-	-	-	-	-	-	-	-	-	-	-	-	-	-	-	-	-	-	-	-	0.000193
		55	-	-	-	-	-	-	-	-	-	-	-	-	-	-	-	-	-	-	-	-	-	-	-	-	-	-	-	-	-	-	-	-	-	-	-	-	-	-	0.049993
		56	-	-	-	-	-	-	-	-	-	-	-	-	-	-	-	-	-	-	-	-	-	-	-	-	-	-	-	-	-	-	-	-	-	-	-	-	-	-	0.049993
	Detritus	57	-	-	-	-	-	-	-	-	-	-	-	-	-	-	-	-	-	-	-	-	-	-	0.04	0.04	-	-	-	-	-	-	-	-	-	-	-	-	-	1	-
		58	-	-	-	-	-	-	-	-	-	-	-	-	-	-	-	-	-	-	-	-	-	-	0.059	0.059	-	-	-	-	-	-	-	-	-	-	-	-	0.60121	-	-
		59	-	-	-	-	-	-	-	-	-	-	-	-	-	-	-	-	-	-	-	-	-	-	-	-	-	-	-	-	-	-	-	-	-	-	-	-	-	-	-
		60	-	-	-	-	-	-	-	-	-	-	-	-	-	-	-	-	-	-	-	-	-	-	0.001	0.001	-	-	-	-	-	-	-	-	-	-	-	-	-	-	-
		61	-	-	-	-	-	-	-	-	-	-	-	-	-	-	-	-	-	-	-	-	-	-	0.7	-	-	-	-	-	-	-	-	-	-	-	-	-	-	-	-
		62	-	-	-	-	-	-	-	-	-	-	-	-	-	-	-	-	-	-	-	-	-	-	-	0.7	-	-	-	-	-	-	-	-	-	-	-	-	-	-	-
		63	-	-	-	-	-	-	-	-	-	-	-	-	-	-	-	-	-	-	-	-	-	-	0.2	0.2	-	-	-	-	-	-	-	-	-	-	-	-	-	-	-
	Total		1	0.999987	1	1	1	1	0.999997	1	0.999976	1	1	1	1	1	1	1	0.999999	1	1	1	1	1	1	1	0.999996	0.999998	1	1	1	1	1	1	0.99992	1	1.00001	1	1	1	0.999995
Blue food-web data
Predators in columns		FN	13	14	15	16	17	18	19	20	21	22	23	24	25	31	32	33	34	35	36	37	38	39	40	41	42	43	44	45	46	47	48	49	50	51	52	53	54	55	56
Preys in rows	Living nodes	1	0.0172	0.008	0.026583	-	0.018925	0.105467	-	0.3433	0.008767	0.01942	0.00784	0.0031	0.672225	-	-	-	-	-	-	-	-	-	-	-	0.002118	0.003013	-	-	-	-	-	-	0.00044	0.01943	0.002643	-	-	-	-
Number in cell is relative weight of trophic link		2	0.1666	-	-	-	0.000125	-	0.003433	0.062	-	-	-	0.0063	0.000425	-	-	-	-	-	-	-	-	-	-	-	0.000418	-	-	-	-	-	-	-	4e-05	0.00733	0.000943	-	-	-	-
		3	-	0.2606	0.042983	-	0.232925	0.172667	0.236033	0.594	0.052167	0.10872	0.03734	0.0856	0.114125	-	-	-	-	-	-	-	-	-	-	-	0.029118	0.031013	0.053675	0.020156	0.021878	0.012789	0.076588	0.05335	0.02974	-	0.043443	0.0824	-	-	-
"-" = no link reported in the literature		4	-	0.011	0.0428	-	0.0337	0.1221	0.045	-	0.033	0.0236	0.019	0.0209	0.0138	-	-	-	-	-	-	-	-	-	-	-	0.0205	0.0285	0.0522	0.0419	0.0223	0.0129	0.0765	0.0575	0.0065	0.0565	0.0173	0.037	0.0185	-	-
		5	-	0.28	0.042983	-	0.247925	0.173767	0.032233	-	0.120567	0.03302	0.01964	-	-	-	-	-	-	-	-	-	-	-	-	-	0.117018	0.009413	0.061175	0.042656	0.063678	0.035289	0.076588	0.05335	0.02134	0.05563	0.053743	0.0665	0.018913	-	-
		6	-	0.1516	0.0226	-	0.0082	0.0741	0.0396	-	0.0094	0.0132	0.0145	0.0007	0.0147	-	-	-	-	-	-	-	-	-	-	-	0.0311	0.018	0.0503	0.0259	0.0006	0.0005	0.0507	0.049	0.0028	0.0438	0.0061	0.0062	0.0003	-	-
		7	-	0.0529	0.0232	-	0.0337	-	0.0244	-	0.0222	0.0179	0.0098	0.0563	-	-	-	-	-	-	-	-	-	-	-	-	0.0231	0.0223	0.0453	0.0259	0.0006	0.0005	0.0507	0.049	0.0028	0.0438	0.0027	0.0055	0.0002	-	-
		8	-	-	0.0209	-	-	-	-	-	0.0068	0.0087	0.0119	-	-	-	-	-	-	-	-	-	-	-	-	-	0.005	0.0002	0.0503	0.0188	0.006	0.0005	0.0507	0.049	0.0018	0.045	-	-	0.0002	-	-
		9	-	0.037	0.0239	-	-	-	-	-	0.0191	0.0212	0.0139	-	-	-	-	-	-	-	-	-	-	-	-	-	0.009	0.0265	0.0503	0.0259	0.0006	0.0005	0.0507	0.049	0.0001	0.0438	-	-	0.0003	-	-
		10	-	0.1459	0.0275	-	0.0307	0.002	0.0573	-	0.1194	0.019	0.0139	-	-	-	-	-	-	-	-	-	-	-	-	-	0.0144	0.003	0.0103	0.0259	0.0419	0.0227	0.0105	0.0101	0.0004	0.0189	0.0181	0.0279	0.0003	-	-
		11	-	0.0012	0.0386	-	-	0.0074	0.0002	-	0.0335	0.078	0.1319	0.0891	0.0036	-	-	-	-	-	-	-	-	-	-	-	0.0207	-	0.0933	0.0413	0.0106	0.001	0.0681	0.0836	0.0037	0.0684	-	-	0.0003	-	-
		12	-	0.0107	0.0276	0.9992	0.0055	-	0.0232	-	0.0264	0.0819	0.0677	0.0304	0.06	-	-	-	-	-	-	-	-	-	-	-	0.0312	0.0006	0.0627	0.0274	0.0061	0.0005	0.0507	0.049	-	0.0465	-	0.0027	0.0003	-	-
		13	-	0.0001	0.001083	-	-	-	-	0.0007	-	0.00372	-	0.0058	0.013425	-	-	-	-	-	-	-	-	-	-	-	0.000218	1.3e-05	0.001575	0.002256	7.8e-05	-	0.006088	0.00285	4e-05	0.00493	-	-	-	-	-
		14	-	0.041	0.0322	-	0.0004	0.0003	-	-	0.1151	0.051	0.0602	0.0606	0.015	-	-	-	-	-	-	-	-	-	-	-	0.0056	0.0002	0.0635	0.0329	0.0064	0.0007	0.0666	0.0521	0.0016	0.049	0.0003	0.0001	0.0005	-	-
		15	-	-	0.0202	-	-	-	-	-	0.024	0.0065	0.2023	-	-	-	-	-	-	-	-	-	-	-	-	-	0.0098	0.0005	0.0023	0.0323	0.0447	0.0456	0.0022	0.0024	0.0008	0.0218	-	-	0.0353	-	-
		16	-	-	0.000283	-	-	-	-	-	-	-	0.00124	-	-	-	-	-	-	-	-	-	-	-	-	-	0.000418	-	-	0.020956	0.024878	0.034389	-	-	0.00027	0.00063	-	0.0013	0.018613	-	-
		17	-	-	-	-	0.0958	0.171	0.0711	-	0.0265	0.0491	0.0196	-	-	-	-	-	-	-	-	-	-	-	-	-	0.0133	0.0035	0.007	0.0419	0.0636	0.058	0.0309	0.0071	0.0053	0.0268	0.024	0.0567	0.0458	-	-
		18	-	-	-	-	-	-	-	-	-	-	-	-	-	-	-	-	-	-	-	-	-	-	-	-	-	0.0988	0.0011	0.0467	0.0754	0.0599	-	-	-	0.027	-	-	0.0317	-	-
		19	-	-	-	-	0.1032	0.1712	0.0969	-	0.0321	0.0584	0.0219	-	-	-	-	-	-	-	-	-	-	-	-	-	0.0146	0.0038	0.008	0.0419	0.0636	0.058	0.0321	0.0082	0.00977	0.0268	0.0263	0.056	0.0458	-	-
		20	-	-	-	-	-	-	-	-	-	-	-	-	-	-	-	-	-	-	-	-	-	-	-	-	-	0.002713	0.020675	-	-	-	0.012388	0.02485	-	-	-	-	-	-	-
		21	-	-	0.1381	-	-	-	-	-	0.0068	0.0465	0.166	-	-	-	-	-	-	-	-	-	-	-	-	-	0.024	0.0012	0.0042	0.0005	0.0507	0.0456	0.0033	0.0039	-	0.0189	-	0.0021	0.0278	-	-
		22	-	-	-	-	-	-	-	-	0.0061	0.0158	0.0128	-	-	-	-	-	-	-	-	-	-	-	-	-	-	0.0011	-	0.0376	0.0484	0.0467	-	-	0.0018	0.0201	-	-	0.0376	-	-
		23	-	-	-	-	-	-	-	-	0.0216	0.0157	0.0054	-	-	-	-	-	-	-	-	-	-	-	-	-	0.0013	0.144	0.0012	0.0259	0.0413	0.0456	0.002	0.0014	-	0.0229	-	-	0.0211	-	-
		24	-	-	0.003283	-	-	-	-	-	-	0.00712	0.00074	-	-	-	-	-	-	-	-	-	-	-	-	-	0.000118	-	-	0.015256	0.014578	0.030089	-	-	-	0.01353	-	-	0.020613	-	-
		25	-	-	-	-	-	-	-	-	-	-	-	-	-	-	-	-	-	-	-	-	-	-	-	-	0.000118	-	0.031775	0.020256	0.029578	0.033389	0.042088	0.03675	0.00054	0.01683	-	-	0.018813	-	-
		26	-	-	-	-	-	-	-	-	-	-	-	-	-	-	0.2152	0.0677	0.005	0.0493	0.1314	0.183	-	-	-	-	0.0735	-	-	-	-	-	-	-	0.3476	0.0032	0.1841	-	-	-	-
		27	-	-	-	-	-	-	-	-	-	-	-	-	-	0.0927	0.005	0.0729	0.5153	0.0154	0.1434	0.0735	0.0164	0.0088	-	-	0.0073	0.0037	-	-	-	-	-	-	0.0021	0.0189	0.0282	-	-	-	-
		28	-	-	-	-	-	-	-	-	-	-	-	-	-	-	0.193133	0.1139	0.4176	0.182933	0.162733	0.113233	0.2151	0.28475	-	-	0.036818	0.142813	0.053375	0.028756	0.033578	0.000589	0.072188	0.06885	0.03944	0.05553	0.065343	0.1112	-	-	-
		29	-	-	-	-	-	-	-	-	-	-	-	-	-	-	0.291733	0.1792	-	0.285333	0.190533	0.187233	0.4591	0.28745	-	-	0.146918	0.030613	0.052675	0.045456	0.025778	0.013889	0.075588	0.05225	0.37964	0.04133	0.200643	0.3741	0.019513	-	-
		30	-	-	-	-	-	-	-	-	-	-	-	-	-	-	0.010233	-	-	0.029133	0.005133	0.001033	-	-	-	-	0.098318	0.065013	0.094575	0.051856	0.008278	-	0.019388	0.10205	0.00994	0.06343	0.009743	0.0005	0.001513	-	-
		31	-	-	-	-	-	-	-	-	-	-	-	-	-	-	-	-	0.0002	-	-	-	-	0.0032	-	-	0.0002	0.0005	0.001	-	0.0004	-	-	0.0008	0.0001	0.0011	-	-	-	-	-
		32	-	-	-	-	-	-	-	-	-	-	-	-	-	-	0.2793	0.1743	-	0.1872	0.2301	0.1193	-	0.1062	-	-	0.0786	-	-	0.0488	-	-	-	-	0.0048	0.0178	0.1088	0.1548	-	-	-
		33	-	-	-	-	-	-	-	-	-	-	-	-	-	-	-	-	-	0.0052	-	0.0048	-	-	-	-	0.0658	0.0014	0.0257	0.0288	0.0526	0.0465	0.0068	0.0294	0.0757	0.0175	0.0329	0.0033	0.0575	-	-
		34	-	-	-	-	-	-	-	-	-	-	-	-	-	-	-	-	-	0.0001	-	0.0001	0.0034	0.0044	-	-	0.0002	0.0001	0.0006	-	0.0005	-	0.0027	-	-	0.004	-	-	-	-	-
		35	-	-	-	-	-	-	-	-	-	-	-	-	-	-	-	0.0603	-	0.0056	0.0582	0.0134	-	-	-	-	0.118	0.0014	0.0286	0.0562	0.0546	0.0529	0.0053	0.0403	0.0242	0.0211	0.0003	0.0024	0.0778	-	-
		36	-	-	-	-	-	-	-	-	-	-	-	-	-	-	-	-	-	-	0.0005	0.0001	-	-	-	-	0.0003	0.0885	0.0038	0.0288	0.0429	0.0343	0.0039	0.0038	0.0008	0.011	0.008	-	0.0457	-	-
		37	-	-	-	-	-	-	-	-	-	-	-	-	-	-	-	-	-	0.0005	0.0031	0.002	-	-	-	-	0.0002	0.2658	0.0119	0.0438	0.0711	0.0487	0.005	0.0121	0.0212	0.0181	0.0041	0.0009	0.0615	-	-
		38	-	-	-	-	-	-	-	-	-	-	-	-	-	-	-	0.0072	-	0.0002	0.0143	0.0014	-	-	-	-	0.0005	0.0013	0.0011	0.0227	0.0265	0.0201	-	-	-	0.0095	0.0041	0.0042	0.029	-	-
		39	-	-	-	-	-	-	-	-	-	-	-	-	-	-	-	0.0434	-	0.0024	0.0002	0.0008	-	-	-	-	0.0002	0.0005	0.0558	0.0306	0.0463	0.0343	0.0497	0.048	-	0.011	0.0032	0.0042	0.0287	-	-
		40	0.8162	-	0.4652	0.0008	0.1889	-	0.3706	-	0.3165	0.3215	0.1624	0.6412	0.0927	-	-	-	-	-	-	-	-	-	-	-	-	-	-	-	-	-	-	-	-	-	0.0001	-	-	-	-
		41	-	-	-	-	-	-	-	-	-	-	-	-	-	0.9073	0.0054	0.2811	0.0619	0.2367	0.0604	0.3001	0.306	0.3052	-	-	-	-	-	-	-	-	-	-	0.0047	0.0082	0.1549	-	-	-	-
		42	-	-	-	-	-	-	-	-	-	-	-	-	-	-	-	-	-	-	-	-	-	-	-	-	-	-	-	-	-	-	-	-	-	-	-	-	-	-	0.127193
		43	-	-	-	-	-	-	-	-	-	-	-	-	-	-	-	-	-	-	-	-	-	-	-	-	-	-	-	-	-	-	-	-	-	-	-	-	-	-	0.044693
		44	-	-	-	-	-	-	-	-	-	-	-	-	-	-	-	-	-	-	-	-	-	-	-	-	-	-	-	-	-	-	-	-	-	-	-	-	-	-	0.049993
		45	-	-	-	-	-	-	-	-	-	-	-	-	-	-	-	-	-	-	-	-	-	-	-	-	-	-	-	-	-	-	-	-	-	-	-	-	-	-	0.049993
		46	-	-	-	-	-	-	-	-	-	-	-	-	-	-	-	-	-	-	-	-	-	-	-	-	-	-	-	-	-	-	-	-	-	-	-	-	-	-	0.299993
		47	-	-	-	-	-	-	-	-	-	-	-	-	-	-	-	-	-	-	-	-	-	-	-	-	-	-	-	-	-	-	-	-	-	-	-	-	-	-	0.15
		48	-	-	-	-	-	-	-	-	-	-	-	-	-	-	-	-	-	-	-	-	-	-	-	-	-	-	-	-	-	-	-	-	-	-	-	-	-	-	0.049993
		49	-	-	-	-	-	-	-	-	-	-	-	-	-	-	-	-	-	-	-	-	-	-	-	-	-	-	-	-	-	0.101789	-	-	-	-	-	-	0.061413	-	0.049993
		50	-	-	-	-	-	-	-	-	-	-	-	-	-	-	-	-	-	-	-	-	-	-	-	-	-	-	-	-	-	0.101789	-	-	-	-	-	-	-	-	0.047793
		51	-	-	-	-	-	-	-	-	-	-	-	-	-	-	-	-	-	-	-	-	-	-	-	-	-	-	-	-	-	-	-	-	-	-	-	-	-	-	0.002593
		52	-	-	-	-	-	-	-	-	-	-	-	-	-	-	-	-	-	-	-	-	-	-	-	-	-	-	-	-	-	-	-	-	-	-	-	-	-	-	0.021393
		53	-	-	-	-	-	-	-	-	-	-	-	-	-	-	-	-	-	-	-	-	-	-	-	-	-	-	-	-	-	-	-	-	-	-	-	-	-	-	0.004593
		54	-	-	-	-	-	-	-	-	-	-	-	-	-	-	-	-	-	-	-	-	-	-	-	-	-	-	-	-	-	-	-	-	-	-	-	-	-	-	0.001793
		55	-	-	-	-	-	-	-	-	-	-	-	-	-	-	-	-	-	-	-	-	-	-	-	-	-	-	-	-	-	-	-	-	-	-	-	-	-	-	0.049993
		56	-	-	-	-	-	-	-	-	-	-	-	-	-	-	-	-	-	-	-	-	-	-	-	-	-	-	-	-	-	-	-	-	-	-	-	-	-	-	0.049993
	Detritus	57	-	-	-	-	-	-	-	-	-	-	-	-	-	-	-	-	-	-	-	-	-	-	0.04	0.04	-	-	-	-	-	-	-	-	-	-	-	-	-	1	-
		58	-	-	-	-	-	-	-	-	-	-	-	-	-	-	-	-	-	-	-	-	-	-	0.059	0.059	-	-	-	-	-	-	-	-	-	-	-	-	0.274413	-	-
		59	-	-	-	-	-	-	-	-	-	-	-	-	-	-	-	-	-	-	-	-	-	-	-	-	-	-	-	-	-	-	-	-	-	-	-	-	-	-	-
		60	-	-	-	-	-	-	-	-	-	-	-	-	-	-	-	-	-	-	-	-	-	-	0.001	0.001	-	-	-	-	-	-	-	-	-	-	-	-	-	-	-
		61	-	-	-	-	-	-	-	-	-	-	-	-	-	-	-	-	-	-	-	-	-	-	0.7	-	-	-	-	-	-	-	-	-	-	-	-	-	-	-	-
		62	-	-	-	-	-	-	-	-	-	-	-	-	-	-	-	-	-	-	-	-	-	-	-	0.7	-	-	-	-	-	-	-	-	-	-	-	-	-	-	-
		63	-	-	-	-	-	-	-	-	-	-	-	-	-	-	-	-	-	-	-	-	-	-	0.2	0.2	-	-	-	-	-	-	-	-	-	-	-	-	-	-	-
	Total		1	1	0.999998	1	1	1	0.999999	1	1	1	1	1	1	1	0.999999	1	1	0.999999	0.999999	0.999999	1	1	1	1	0.999998	1	1	1	1	1	1	1	1	1	1	1	1	1	1
