# Supplementary material for: Ecological-network models link diversity, structure and function in the plankton food-web
Source: Sci Rep. 2016 Feb 17;6:21806. doi: 10.1038/srep21806 (PMC4756299; doi:10.1038/srep21806)
Supplement: Supplementary Data 3 [file srep21806-s4.xls]

## Sheet: Detritus fate before MCMC
													Matrices indicate the relative contribution of nodes to each detritus node
													In red values to be changed in the course of MCMC
	Green food-web data														Blue food-web data
			Detritus														Detritus
	Maximum values		Appendicularia houses	Small F.P.	Salp F.P.	Carnivores F.P.	DOC (surface)	DOC (deep)	Generic particulate detritus						Maximum values		Appendicularia houses	Small F.P.	Salp F.P.	Carnivores F.P.	DOC (surface)	DOC (deep)	Generic particulate detritus
		FN	57	58	59	60	61	62	63	EXPORT	SUM					FN	57	58	59	60	61	62	63	EXPORT	SUM
	Living nodes	1	-	-	-	-	0.13	-	0.87	-	1				Functional nodes	1	-	-	-	-	0.13	-	0.87	-	1
		2	-	-	-	-	0.13	-	0.87	-	1					2	-	-	-	-	0.13	-	0.87	-	1
		3	-	-	-	-	0.13	-	0.87	-	1					3	-	-	-	-	0.13	-	0.87	-	1
		4	-	-	-	-	0.13	-	0.87	-	1					4	-	-	-	-	0.13	-	0.87	-	1
		5	-	-	-	-	0.13	-	0.87	-	1					5	-	-	-	-	0.13	-	0.87	-	1
		6	-	-	-	-	0.13	-	0.87	-	1					6	-	-	-	-	0.13	-	0.87	-	1
		7	-	-	-	-	0.13	-	0.87	-	1					7	-	-	-	-	0.13	-	0.87	-	1
		8	-	-	-	-	0.13	-	0.87	-	1					8	-	-	-	-	0.13	-	0.87	-	1
		9	-	-	-	-	0.13	-	0.87	-	1					9	-	-	-	-	0.13	-	0.87	-	1
		10	-	-	-	-	0.13	-	0.87	-	1					10	-	-	-	-	0.13	-	0.87	-	1
		11	-	-	-	-	0.13	-	0.87	-	1					11	-	-	-	-	0.13	-	0.87	-	1
		12	-	-	-	-	0.13	-	0.87	-	1					12	-	-	-	-	0.13	-	0.87	-	1
		13	-	-	-	-	0.065	-	0.935	-	1					13	-	-	-	-	0.065	-	0.935	-	1
		14	-	-	-	-	0.0767	-	0.9233	-	1					14	-	-	-	-	0.0767	-	0.9233	-	1
		15	-	-	-	-	0.0767	-	0.9233	-	1					15	-	-	-	-	0.0767	-	0.9233	-	1
		16	-	-	-	-	0.117	-	0.883	-	1					16	-	-	-	-	0.117	-	0.883	-	1
		17	-	-	-	-	0.1079	-	0.8921	-	1					17	-	-	-	-	0.1079	-	0.8921	-	1
		18	-	-	-	-	0.0832	-	0.9168	-	1					18	-	-	-	-	0.0832	-	0.9168	-	1
		19	-	-	-	-	0.1053	-	0.8947	-	1					19	-	-	-	-	0.1053	-	0.8947	-	1
		20	-	-	-	-	-	-	1	-	1					20	-	-	-	-	-	-	1	-	1
		21	-	-	-	-	-	-	1	-	1					21	-	-	-	-	-	-	1	-	1
		22	-	-	-	-	-	-	1	-	1					22	-	-	-	-	-	-	1	-	1
		23	-	-	-	-	-	-	1	-	1					23	-	-	-	-	-	-	1	-	1
		24	-	-	-	-	-	-	1	-	1					24	-	-	-	-	-	-	1	-	1
		25	-	-	-	-	-	-	1	-	1					25	-	-	-	-	-	-	1	-	1
		26	-	-	-	-	-	0.13	0.87	-	1					26	-	-	-	-	-	0.13	0.87	-	1
		27	-	-	-	-	-	0.13	0.87	-	1					27	-	-	-	-	-	0.13	0.87	-	1
		28	-	-	-	-	-	0.13	0.87	-	1					28	-	-	-	-	-	0.13	0.87	-	1
		29	-	-	-	-	-	0.13	0.87	-	1					29	-	-	-	-	-	0.13	0.87	-	1
		30	-	-	-	-	-	0.13	0.87	-	1					30	-	-	-	-	-	0.13	0.87	-	1
		31	-	-	-	-	-	0.065	0.935	-	1					31	-	-	-	-	-	0.065	0.935	-	1
		32	-	-	-	-	-	0.0767	0.9233	-	1					32	-	-	-	-	-	0.0767	0.9233	-	1
		33	-	-	-	-	-	0.0767	0.9233	-	1					33	-	-	-	-	-	0.0767	0.9233	-	1
		34	-	-	-	-	-	-	1	-	1					34	-	-	-	-	-	-	1	-	1
		35	-	-	-	-	-	-	1	-	1					35	-	-	-	-	-	-	1	-	1
		36	-	-	-	-	-	-	1	-	1					36	-	-	-	-	-	-	1	-	1
		37	-	-	-	-	-	-	1	-	1					37	-	-	-	-	-	-	1	-	1
		38	-	-	-	-	-	-	1	-	1					38	-	-	-	-	-	-	1	-	1
		39	-	-	-	-	-	-	1	-	1					39	-	-	-	-	-	-	1	-	1
		40	-	-	-	-	-	-	1	-	1					40	-	-	-	-	-	-	1	-	1
		41	-	-	-	-	-	-	1	-	1					41	-	-	-	-	-	-	1	-	1
		42	-	0.55	-	-	-	-	0.45	-	1					42	-	0.5	-	-	-	-	0.5	-	1
		43	-	0.55	-	-	-	-	0.45	-	1					43	-	0.5	-	-	-	-	0.5	-	1
		44	-	0.6	-	-	-	-	0.4	-	1					44	-	0.6	-	-	-	-	0.4	-	1
		45	-	0.6	-	-	-	-	0.4	-	1					45	-	0.6	-	-	-	-	0.4	-	1
		46	-	0.6	-	-	-	-	0.4	-	1					46	-	0.6	-	-	-	-	0.4	-	1
		47	-	0.6	-	-	-	-	0.4	-	1					47	-	0.6	-	-	-	-	0.4	-	1
		48	-	0.6	-	-	-	-	0.4	-	1					48	-	0.6	-	-	-	-	0.4	-	1
		49	-	0.27	-	-	-	-	0.73	-	1					49	-	0.27	-	-	-	-	0.73	-	1
		50	0.719445	0.225555	-	-	-	-	0.055	-	1					50	0.495709	0.108291	-	-	-	-	0.396	-	1
		51	-	0.68	-	-	-	-	0.32	-	1					51	-	0.68	-	-	-	-	0.32	-	1
		52	-	-	0.25	-	-	-	0.75	-	1					52	-	-	0.25	-	-	-	0.75	-	1
		53	-	0.2	-	-	-	-	0.8	-	1					53	-	0.2	-	-	-	-	0.8	-	1
		54	-	0.35	-	-	-	-	0.65	-	1					54	-	0.35	-	-	-	-	0.65	-	1
		55	-	0.35	-	-	-	-	0.65	-	1					55	-	0.35	-	-	-	-	0.65	-	1
		56	-	-	-	0.2	-	-	0.8	-	1					56	-	-	-	0.2	-	-	0.8	-	1
	Detritus	57	-	-	-	-	-	-	1	-	1				Detritus	57	-	-	-	-	-	-	1	-	1
		58	-	-	-	-	0.8	0.2	-	-	1					58	-	-	-	-	0.8	0.2	-	-	1
		59	-	-	-	-	-	-	-	1	1					59	-	-	-	-	-	-	-	1	1
		60	-	-	-	-	0.8	0.2	-	-	1					60	-	-	-	-	0.8	0.2	-	-	1
		61	-	-	-	-	-	0.2	0.8	0	1					61	-	-	-	-	-	0.2	0.8	-	1
		62	-	-	-	-	-	-	1	-	1					62	-	-	-	-	-	-	1	-	1
		63	-	-	-	-	0.25	0.25	-	0.5	1					63	-	-	-	-	0.25	0.3	-	0.45	1
			Detritus														Detritus
	Minimum values		Appendicularia houses	Small F.P.	Salp F.P.	Carnivores F.P.	DOC (surface)	DOC (deep)	Generic particulate detritus						Minimum values		Appendicularia houses	Small F.P.	Salp F.P.	Carnivores F.P.	DOC (surface)	DOC (deep)	Generic particulate detritus
		FN	57	58	59	60	61	62	63	EXPORT	SUM					FN	57	58	59	60	61	62	63	EXPORT	SUM
	Living nodes	1	-	-	-	-	0.13	-	0.87	-	1				Functional nodes	1	-	-	-	-	0.13	-	0.87	-	1
		2	-	-	-	-	0.13	-	0.87	-	1					2	-	-	-	-	0.13	-	0.87	-	1
		3	-	-	-	-	0.13	-	0.87	-	1					3	-	-	-	-	0.13	-	0.87	-	1
		4	-	-	-	-	0.13	-	0.87	-	1					4	-	-	-	-	0.13	-	0.87	-	1
		5	-	-	-	-	0.13	-	0.87	-	1					5	-	-	-	-	0.13	-	0.87	-	1
		6	-	-	-	-	0.13	-	0.87	-	1					6	-	-	-	-	0.13	-	0.87	-	1
		7	-	-	-	-	0.13	-	0.87	-	1					7	-	-	-	-	0.13	-	0.87	-	1
		8	-	-	-	-	0.13	-	0.87	-	1					8	-	-	-	-	0.13	-	0.87	-	1
		9	-	-	-	-	0.13	-	0.87	-	1					9	-	-	-	-	0.13	-	0.87	-	1
		10	-	-	-	-	0.13	-	0.87	-	1					10	-	-	-	-	0.13	-	0.87	-	1
		11	-	-	-	-	0.13	-	0.87	-	1					11	-	-	-	-	0.13	-	0.87	-	1
		12	-	-	-	-	0.13	-	0.87	-	1					12	-	-	-	-	0.13	-	0.87	-	1
		13	-	-	-	-	0.065	-	0.935	-	1					13	-	-	-	-	0.065	-	0.935	-	1
		14	-	-	-	-	0.0767	-	0.9233	-	1					14	-	-	-	-	0.0767	-	0.9233	-	1
		15	-	-	-	-	0.0767	-	0.9233	-	1					15	-	-	-	-	0.0767	-	0.9233	-	1
		16	-	-	-	-	0.117	-	0.883	-	1					16	-	-	-	-	0.117	-	0.883	-	1
		17	-	-	-	-	0.1079	-	0.8921	-	1					17	-	-	-	-	0.1079	-	0.8921	-	1
		18	-	-	-	-	0.0832	-	0.9168	-	1					18	-	-	-	-	0.0832	-	0.9168	-	1
		19	-	-	-	-	0.1053	-	0.8947	-	1					19	-	-	-	-	0.1053	-	0.8947	-	1
		20	-	-	-	-	-	-	1	-	1					20	-	-	-	-	-	-	1	-	1
		21	-	-	-	-	-	-	1	-	1					21	-	-	-	-	-	-	1	-	1
		22	-	-	-	-	-	-	1	-	1					22	-	-	-	-	-	-	1	-	1
		23	-	-	-	-	-	-	1	-	1					23	-	-	-	-	-	-	1	-	1
		24	-	-	-	-	-	-	1	-	1					24	-	-	-	-	-	-	1	-	1
		25	-	-	-	-	-	-	1	-	1					25	-	-	-	-	-	-	1	-	1
		26	-	-	-	-	-	0.13	0.87	-	1					26	-	-	-	-	-	0.13	0.87	-	1
		27	-	-	-	-	-	0.13	0.87	-	1					27	-	-	-	-	-	0.13	0.87	-	1
		28	-	-	-	-	-	0.13	0.87	-	1					28	-	-	-	-	-	0.13	0.87	-	1
		29	-	-	-	-	-	0.13	0.87	-	1					29	-	-	-	-	-	0.13	0.87	-	1
		30	-	-	-	-	-	0.13	0.87	-	1					30	-	-	-	-	-	0.13	0.87	-	1
		31	-	-	-	-	-	0.065	0.935	-	1					31	-	-	-	-	-	0.065	0.935	-	1
		32	-	-	-	-	-	0.0767	0.9233	-	1					32	-	-	-	-	-	0.0767	0.9233	-	1
		33	-	-	-	-	-	0.0767	0.9233	-	1					33	-	-	-	-	-	0.0767	0.9233	-	1
		34	-	-	-	-	-	-	1	-	1					34	-	-	-	-	-	-	1	-	1
		35	-	-	-	-	-	-	1	-	1					35	-	-	-	-	-	-	1	-	1
		36	-	-	-	-	-	-	1	-	1					36	-	-	-	-	-	-	1	-	1
		37	-	-	-	-	-	-	1	-	1					37	-	-	-	-	-	-	1	-	1
		38	-	-	-	-	-	-	1	-	1					38	-	-	-	-	-	-	1	-	1
		39	-	-	-	-	-	-	1	-	1					39	-	-	-	-	-	-	1	-	1
		40	-	-	-	-	-	-	1	-	1					40	-	-	-	-	-	-	1	-	1
		41	-	-	-	-	-	-	1	-	1					41	-	-	-	-	-	-	1	-	1
		42	-	0.5	-	-	-	-	0.5	-	1					42	-	0.32	-	-	-	-	0.68	-	1
		43	-	0.5	-	-	-	-	0.5	-	1					43	-	0.32	-	-	-	-	0.68	-	1
		44	-	0.32	-	-	-	-	0.68	-	1					44	-	0.32	-	-	-	-	0.68	-	1
		45	-	0.32	-	-	-	-	0.68	-	1					45	-	0.32	-	-	-	-	0.68	-	1
		46	-	0.32	-	-	-	-	0.68	-	1					46	-	0.32	-	-	-	-	0.68	-	1
		47	-	0.32	-	-	-	-	0.68	-	1					47	-	0.32	-	-	-	-	0.68	-	1
		48	-	0.32	-	-	-	-	0.68	-	1					48	-	0.32	-	-	-	-	0.68	-	1
		49	-	0.27	-	-	-	-	0.73	-	1					49	-	0.27	-	-	-	-	0.73	-	1
		50	0.091	0	-	-	-	-	0.909	-	1					50	0.091	0	-	-	-	-	0.909	-	1
		51	-	0.28	-	-	-	-	0.72	-	1					51	-	0.28	-	-	-	-	0.72	-	1
		52	-	-	0.13	-	-	-	0.87	-	1					52	-	-	0.13	-	-	-	0.87	-	1
		53	-	0.2	-	-	-	-	0.8	-	1					53	-	0.2	-	-	-	-	0.8	-	1
		54	-	0.24	-	-	-	-	0.76	-	1					54	-	0.24	-	-	-	-	0.76	-	1
		55	-	0.24	-	-	-	-	0.76	-	1					55	-	0.24	-	-	-	-	0.76	-	1
		56	-	-	-	0.18	-	-	0.82	-	1					56	-	-	-	0.18	-	-	0.82	-	1
	Detritus	57	-	-	-	-	-	-	1	-	1				Detritus	57	-	-	-	-	-	-	1	-	1
		58	-	-	-	-	0.8	0.2	-	-	1					58	-	-	-	-	0.8	0.2	-	-	1
		59	-	-	-	-	-	-	-	1	1					59	-	-	-	-	-	-	-	1	1
		60	-	-	-	-	0.8	0.2	-	-	1					60	-	-	-	-	0.8	0.2	-	-	1
		61	-	-	-	-	-	0.2	0.8	0	1					61	-	-	-	-	-	0.2	0.8	-	1
		62	-	-	-	-	-	-	1	-	1					62	-	-	-	-	-	-	1	-	1
		63	-	-	-	-	0.25	0.25	-	0.5	1					63	-	-	-	-	0.25	0.3	-	0.45	1

## Sheet: Detritus fate after MCMC
													Matrices indicate the relative contribution of nodes to each detritus node
	Green food-web data														Blue food-web data
			Detritus														Detritus
	Maximum values		Appendicularia houses	Small F.P.	Salp F.P.	Carnivores F.P.	DOC (surface)	DOC (deep)	Generic particulate detritus						Maximum values		Appendicularia houses	Small F.P.	Salp F.P.	Carnivores F.P.	DOC (surface)	DOC (deep)	Generic particulate detritus
		FN	57	58	59	60	61	62	63	EXPORT	SUM					FN	57	58	59	60	61	62	63	EXPORT	SUM
	Living nodes	1	-	-	-	-	0.13	-	0.87	-	1				Functional nodes	1	-	-	-	-	0.13	-	0.87	-	1
		2	-	-	-	-	0.13	-	0.87	-	1					2	-	-	-	-	0.13	-	0.87	-	1
		3	-	-	-	-	0.13	-	0.87	-	1					3	-	-	-	-	0.13	-	0.87	-	1
		4	-	-	-	-	0.13	-	0.87	-	1					4	-	-	-	-	0.13	-	0.87	-	1
		5	-	-	-	-	0.13	-	0.87	-	1					5	-	-	-	-	0.13	-	0.87	-	1
		6	-	-	-	-	0.13	-	0.87	-	1					6	-	-	-	-	0.13	-	0.87	-	1
		7	-	-	-	-	0.13	-	0.87	-	1					7	-	-	-	-	0.13	-	0.87	-	1
		8	-	-	-	-	0.13	-	0.87	-	1					8	-	-	-	-	0.13	-	0.87	-	1
		9	-	-	-	-	0.13	-	0.87	-	1					9	-	-	-	-	0.13	-	0.87	-	1
		10	-	-	-	-	0.13	-	0.87	-	1					10	-	-	-	-	0.13	-	0.87	-	1
		11	-	-	-	-	0.13	-	0.87	-	1					11	-	-	-	-	0.13	-	0.87	-	1
		12	-	-	-	-	0.13	-	0.87	-	1					12	-	-	-	-	0.13	-	0.87	-	1
		13	-	-	-	-	0.065	-	0.935	-	1					13	-	-	-	-	0.065	-	0.935	-	1
		14	-	-	-	-	0.0767	-	0.9233	-	1					14	-	-	-	-	0.0767	-	0.9233	-	1
		15	-	-	-	-	0.0767	-	0.9233	-	1					15	-	-	-	-	0.0767	-	0.9233	-	1
		16	-	-	-	-	0.117	-	0.883	-	1					16	-	-	-	-	0.117	-	0.883	-	1
		17	-	-	-	-	0.1079	-	0.8921	-	1					17	-	-	-	-	0.1079	-	0.8921	-	1
		18	-	-	-	-	0.0832	-	0.9168	-	1					18	-	-	-	-	0.0832	-	0.9168	-	1
		19	-	-	-	-	0.1053	-	0.8947	-	1					19	-	-	-	-	0.1053	-	0.8947	-	1
		20	-	-	-	-	-	-	1	-	1					20	-	-	-	-	-	-	1	-	1
		21	-	-	-	-	-	-	1	-	1					21	-	-	-	-	-	-	1	-	1
		22	-	-	-	-	-	-	1	-	1					22	-	-	-	-	-	-	1	-	1
		23	-	-	-	-	-	-	1	-	1					23	-	-	-	-	-	-	1	-	1
		24	-	-	-	-	-	-	1	-	1					24	-	-	-	-	-	-	1	-	1
		25	-	-	-	-	-	-	1	-	1					25	-	-	-	-	-	-	1	-	1
		26	-	-	-	-	-	0.13	0.87	-	1					26	-	-	-	-	-	0.13	0.87	-	1
		27	-	-	-	-	-	0.13	0.87	-	1					27	-	-	-	-	-	0.13	0.87	-	1
		28	-	-	-	-	-	0.13	0.87	-	1					28	-	-	-	-	-	0.13	0.87	-	1
		29	-	-	-	-	-	0.13	0.87	-	1					29	-	-	-	-	-	0.13	0.87	-	1
		30	-	-	-	-	-	0.13	0.87	-	1					30	-	-	-	-	-	0.13	0.87	-	1
		31	-	-	-	-	-	0.065	0.935	-	1					31	-	-	-	-	-	0.065	0.935	-	1
		32	-	-	-	-	-	0.0767	0.9233	-	1					32	-	-	-	-	-	0.0767	0.9233	-	1
		33	-	-	-	-	-	0.0767	0.9233	-	1					33	-	-	-	-	-	0.0767	0.9233	-	1
		34	-	-	-	-	-	-	1	-	1					34	-	-	-	-	-	-	1	-	1
		35	-	-	-	-	-	-	1	-	1					35	-	-	-	-	-	-	1	-	1
		36	-	-	-	-	-	-	1	-	1					36	-	-	-	-	-	-	1	-	1
		37	-	-	-	-	-	-	1	-	1					37	-	-	-	-	-	-	1	-	1
		38	-	-	-	-	-	-	1	-	1					38	-	-	-	-	-	-	1	-	1
		39	-	-	-	-	-	-	1	-	1					39	-	-	-	-	-	-	1	-	1
		40	-	-	-	-	-	-	1	-	1					40	-	-	-	-	-	-	1	-	1
		41	-	-	-	-	-	-	1	-	1					41	-	-	-	-	-	-	1	-	1
		42	-	0.525	-	-	-	-	0.475	-	1					42	-	0.525	-	-	-	-	0.475	-	1
		43	-	0.525	-	-	-	-	0.475	-	1					43	-	0.525	-	-	-	-	0.475	-	1
		44	-	0.46	-	-	-	-	0.54	-	1					44	-	0.46	-	-	-	-	0.54	-	1
		45	-	0.46	-	-	-	-	0.54	-	1					45	-	0.46	-	-	-	-	0.54	-	1
		46	-	0.46	-	-	-	-	0.54	-	1					46	-	0.46	-	-	-	-	0.54	-	1
		47	-	0.46	-	-	-	-	0.54	-	1					47	-	0.46	-	-	-	-	0.54	-	1
		48	-	0.46	-	-	-	-	0.54	-	1					48	-	0.46	-	-	-	-	0.54	-	1
		49	-	0.27	-	-	-	-	0.73	-	1					49	-	0.27	-	-	-	-	0.73	-	1
		50	0.4052	0.1128	-	-	-	-	0.482	-	1					50	0.4052	0.1128	-	-	-	-	0.482	-	1
		51	-	0.48	-	-	-	-	0.52	-	1					51	-	0.48	-	-	-	-	0.52	-	1
		52	-	-	0.19	-	-	-	0.81	-	1					52	-	0	0.19	-	-	-	0.81	-	1
		53	-	0.2	-	-	-	-	0.8	-	1					53	-	0.2	-	-	-	-	0.8	-	1
		54	-	0.295	-	-	-	-	0.705	-	1					54	-	0.295	-	-	-	-	0.705	-	1
		55	-	0.295	-	-	-	-	0.705	-	1					55	-	0.295	-	-	-	-	0.705	-	1
		56	-	-	-	0.5	-	-	0.5	-	1					56	-	-	-	0.5	-	-	0.5	-	1
	Detritus	57	-	-	-	-	-	-	1	-	1				Detritus	57	-	-	-	-	-	-	1	-	1
		58	-	-	-	-	0.8	0.2	-	-	1					58	-	-	-	-	0.8	0.2	-	-	1
		59	-	-	-	-	-	-	-	1	1					59	-	-	-	-	-	-	-	1	1
		60	-	-	-	-	0.8	0.2	-	-	1					60	-	-	-	-	0.8	0.2	-	-	1
		61	-	-	-	-	-	0.2	0.8	0	1					61	-	-	-	-	-	0.2	0.8	-	1
		62	-	-	-	-	-	-	1	-	1					62	-	-	-	-	-	-	1	-	1
		63	-	-	-	-	0.25	0.25	-	0.5	1					63	-	-	-	-	0.25	0.3	-	0.45	1
