# Supplementary material for: Ecological-network models link diversity, structure and function in the plankton food-web
Source: Sci Rep. 2016 Feb 17;6:21806. doi: 10.1038/srep21806 (PMC4756299; doi:10.1038/srep21806)
Supplement: Supplementary Data 4 [file srep21806-s5.xls]

## Sheet: Consumption matrices
Green food-web data
Predators in columns		FN	13	14	15	16	17	18	19	20	21	22	23	24	25	31	32	33	34	35	36	37	38	39	40	41	42	43	44	45	46	47	48	49	50	51	52	53	54	55	56
Preys in rows		1	0.007769	0.414647	0.475011	-	-	-	-	0.557783	0.064506	0.009573	0.00885	0.052459	1.21569	-	-	-	-	-	-	-	-	-	-	-	0.028627	0.023323	-	-	-	-	-	-	0.131421	0.538775	0.450732	-	-	-	-
Number in cell is consumption as mgC m-2 d-1		2	0.000461	-	0.032759	-	-	-	-	0.174139	-	-	-	0.00269	0.000992	-	-	-	-	-	-	-	-	-	-	-	-	-	-	-	-	-	-	-	-	0.128718	-	-	-	-	-
		3	-	8.15427	1.05204	-	4.75977	0.444637	8.86805	0.791708	23.1242	1.88102	0.712884	1.72207	0.576492	-	-	-	-	-	-	-	-	-	-	-	2.68638	2.30053	1.75104	0.458354	0.250978	0.120088	0.494382	2.15569	23.024	1.44729	1.76826	2.32083	-	-	-
"-" = no link reported in the literature		4	-	8.15427	1.05204	-	4.77626	0.446368	8.87357	-	27.5321	2.25435	0.972472	2.03077	0.499457	-	-	-	-	-	-	-	-	-	-	-	2.68638	2.30053	1.75104	1.14032	0.262468	0.121784	0.494382	2.15569	23.024	1.44729	1.93922	2.5367	0.009225	-	-
		5	-	34.6984	1.05204	-	4.91916	0.459055	8.91221	-	61.4956	2.25435	0.972472	-	-	-	-	-	-	-	-	-	-	-	-	-	7.02337	1.30229	1.75104	1.14032	1.25259	0.587379	0.494382	2.15569	37.2579	1.44729	3.63335	4.64687	0.009225	-	-
		6	-	12.0907	0.92592	-	3.12738	0.354672	2.85051	-	9.15983	2.307	0.913475	0.627155	0.190989	-	-	-	-	-	-	-	-	-	-	-	5.21987	2.13727	1.78013	0.724929	0.287365	0.03528	0.494382	2.17365	4.97547	1.44729	0.43782	0.410341	0.002579	-	-
		7	-	11.8834	1.05204	-	2.0611	0.370243	1.88439	-	5.5475	2.24956	1.05507	0.740144	0.17578	-	-	-	-	-	-	-	-	-	-	-	7.73905	2.7017	1.71156	1.0355	0.262468	0.077684	0.514207	2.15569	9.02762	1.44729	0.453362	0.415738	0.002579	-	-
		8	-	5.6637	0.517598	-	-	-	-	-	1.80616	0.449913	0.336285	-	0.000331	-	-	-	-	-	-	-	-	-	-	-	4.34415	-	1.68912	0.331278	0.028727	0.000848	0.333062	1.99377	-	1.17133	-	-	-	-	-
		9	-	0.735056	1.05204	-	2.86356	0.436564	2.97749	-	3.39731	2.25435	0.972472	1.1161	0.200246	-	-	-	-	-	-	-	-	-	-	-	2.57903	2.30053	1.75104	1.14032	0.262468	0.121784	0.494382	2.15569	4.5593	1.44729	0.708259	1.00399	0.009225	-	-
		10	-	9.5463	0.504494	-	0.060459	0.005767	0.005521	-	19.0507	0.703587	0.471978	-	-	-	-	-	-	-	-	-	-	-	-	-	6.59852	0.135276	0.525644	0.77902	1.01885	0.306156	0.087797	0.613271	8.41096	0.542453	0.015542	-	-	-	-
		11	-	-	-	-	18.1487	2.19781	-	-	0.043004	-	-	0.000673	-	-	-	-	-	-	-	-	-	-	-	-	-	-	-	0.001294	-	-	0.000566	0.497802	-	-	-	-	-	-	-
		12	-	0.1979	0.583117	0.123015	-	-	-	-	1.22561	3.2164	2.2065	0.008071	0.341531	-	-	-	-	-	-	-	-	-	-	-	5.70393	-	1.66627	0.767374	0.127356	0.006785	0.394237	1.48571	-	1.0279	-	-	-	-	-
		13	-	0.037695	0.032759	-	-	-	-	0.00101	-	-	-	0.00269	0.006282	-	-	-	-	-	-	-	-	-	-	-	0.050097	0.046647	0.002078	0.002588	0.000958	-	0.011895	0.197581	0.021904	0.051487	-	-	-	-	-
		14	-	0.028271	0.455355	-	0.027481	0.002884	0.005521	-	8.10623	4.65229	2.83187	0.000673	0.001322	-	-	-	-	-	-	-	-	-	-	-	5.83991	-	1.82625	0.034939	0.013406	0.001696	0.376677	2.27346	-	0.055165	-	0.001799	4.2e-05	-	-
		15	-	-	2.97127	-	-	-	-	-	-	5.801	4.94987	-	-	-	-	-	-	-	-	-	-	-	-	-	0.007157	-	-	-	0.000958	-	-	-	0.021904	-	-	-	-	-	-
		16	-	-	0.180177	-	-	-	-	-	0.086008	0.062222	0.023599	-	-	-	-	-	-	-	-	-	-	-	-	-	-	-	-	0.169521	0.142677	0.146718	-	-	0.021904	0.180205	-	-	0.006687	-	-
		17	-	-	-	-	4.48496	0.435987	6.76467	-	10.094	1.30187	0.58309	-	-	-	-	-	-	-	-	-	-	-	-	-	0.768375	0.290058	0.410958	1.05232	1.15588	1.0623	0.16132	0.446738	0.240939	0.730154	0.674066	0.919444	0.022391	-	-
		18	-	-	-	-	-	-	-	-	-	0.497776	0.415931	-	-	-	-	-	-	-	-	-	-	-	-	-	-	7.02967	0.054019	0.318337	0.492188	0.281562	0.002266	0.048754	0.547588	0.202271	-	-	0.000166	-	-
		19	-	-	-	-	4.66634	0.435987	6.33406	-	6.40758	1.68957	0.58604	-	-	-	-	-	-	-	-	-	-	-	-	-	0.797002	0.294723	0.413036	1.14032	1.25259	1.06485	0.161886	0.449304	0.197132	0.730154	0.677174	0.964418	0.022391	-	-
		20	-	-	0.004914	-	-	-	-	-	-	-	-	-	-	-	-	-	-	-	-	-	-	-	-	-	-	0.200581	0.752107	0.001294	-	-	0.184657	0.369502	-	0.001839	-	-	-	-	-
		21	-	-	3.17111	-	0.027481	0.00346	0.011041	-	0.408537	9.19928	7.03838	-	-	-	-	-	-	-	-	-	-	-	-	-	6.09039	0.004665	0.085183	0.011646	0.275779	0.297675	0.009629	0.397728	4.84068	0.042293	-	-	0.000125	-	-
		22	-	-	-	-	-	-	-	-	0.688062	0.464272	0.44248	-	-	-	-	-	-	-	-	-	-	-	-	-	-	7.88797	0.024932	0.399863	0.469206	0.619945	0.003399	0.043622	0.37236	0.487288	-	-	0.000623	-	-
		23	-	-	-	-	-	-	-	-	1.0751	0.445126	0.339234	-	-	-	-	-	-	-	-	-	-	-	-	-	-	10.3183	-	0.208343	0.390686	0.513935	-	-	1.20469	0.128718	-	-	0.000125	-	-
		24	-	-	0.144141	-	-	-	-	-	0.172016	0.18188	0.374633	-	-	-	-	-	-	-	-	-	-	-	-	-	0.093038	0.009329	0.018699	0.051762	0.111077	0.068694	0.005098	0.023094	0.065711	0.538775	-	0.008995	0.003198	-	-
		25	-	-	0.329232	-	-	-	-	-	-	0.665296	0.86136	-	-	-	-	-	-	-	-	-	-	-	-	-	0.050097	0.004665	0.1766	-	0.002873	-	0.181258	0.348974	-	0.354893	-	-	-	-	-
		26	-	-	-	-	-	-	-	-	-	-	-	-	-	0.083788	1.46609	0.22516	0.043664	1.12402	0.504975	3.00192	0.244264	1.64357	-	-	0.95445	0.429999	-	-	-	-	-	-	27.3794	0.286998	6.56156	-	-	-	-
		27	-	-	-	-	-	-	-	-	-	-	-	-	-	0.012162	0.825352	0.004119	0.041938	0.821622	0.007821	0.010958	0.057776	0.000471	-	-	0.028627	0.027988	-	-	-	-	-	-	0.043807	0.082747	4.11565	-	-	-	-
		28	-	-	-	-	-	-	-	-	-	-	-	-	-	-	4.49238	2.00722	0.028687	1.12402	0.444359	1.7554	0.766698	0.294173	-	-	1.162	1.02708	0.512763	0.365182	0.251935	-	0.186809	0.577604	9.52803	0.476397	0.633655	0.901454	-	-	-
		29	-	-	-	-	-	-	-	-	-	-	-	-	-	-	97.902	2.00722	-	10.333	5.1705	9.33862	1.00583	0.294173	-	-	3.01559	1.06439	0.512763	0.582583	0.273959	-	0.186809	0.577604	22.9364	0.476397	2.94638	3.79417	0.009515	-	-
		30	-	-	-	-	-	-	-	-	-	-	-	-	-	-	0.738473	1.62966	-	3.53754	0.011732	0.016438	-	-	-	-	2.41898	0.923606	0.457082	0.231636	0.024897	-	0.107056	0.561951	0.065711	0.285018	0.16475	-	0.000125	-	-
		31	-	-	-	-	-	-	-	-	-	-	-	-	-	-	-	-	0.001014	0.011411	-	-	0.01673	0.009176	-	-	0.014314	-	0.004155	0.010352	0.001915	-	0.008496	-	-	0.014711	-	-	-	-	-
		32	-	-	-	-	-	-	-	-	-	-	-	-	-	-	39.2259	-	-	8.00511	-	3.26013	-	-	-	-	1.5888	-	0.164134	-	-	-	-	0.518329	-	-	-	-	-	-	-
		33	-	-	-	-	-	-	-	-	-	-	-	-	-	-	-	2.901	-	14.0874	5.23258	0.682161	-	-	-	-	1.91801	0.097958	0.263861	0.201872	0.204919	0.036467	0.069105	0.333578	0.481878	0.080908	-	-	4.2e-05	-	-
		34	-	-	-	-	-	-	-	-	-	-	-	-	-	-	-	-	-	-	-	-	-	0.026117	-	-	0.02147	-	0.020776	0.007764	0.000958	0.000848	0.018126	0.002566	-	0.005516	-	-	-	-	-
		35	-	-	-	-	-	-	-	-	-	-	-	-	-	-	-	2.77606	-	8.76397	6.75386	2.98069	-	-	-	-	2.0683	0.0793	0.263861	0.170815	0.199173	0.022898	0.061175	0.32588	0.941852	0.080908	0.068387	-	0.001204	-	-
		36	-	-	-	-	-	-	-	-	-	-	-	-	-	-	-	-	-	3.71441	0.003911	0.010958	-	-	-	-	0.014314	1.53934	0.049863	0.15011	0.197258	0.01781	0.012462	0.08981	0.700913	0.095619	0.024868	-	0.012128	-	-
		37	-	-	-	-	-	-	-	-	-	-	-	-	-	-	-	-	-	3.87988	0.003911	0.010958	-	-	-	-	0.014314	2.15975	0.024932	0.144934	0.187683	0.014417	0.017559	0.094942	0.591395	0.082747	0.034193	0.057566	0.011297	-	-
		38	-	-	-	-	-	-	-	-	-	-	-	-	-	-	-	0.08924	-	0.114114	0.033241	-	-	-	-	-	0.042941	-	-	0.164345	0.169489	0.024594	-	-	-	0.044132	0.006217	0.007196	0.013041	-	-
		39	-	-	-	-	-	-	-	-	-	-	-	-	-	-	-	-	-	0.502102	-	0.304096	-	-	-	-	-	0.009329	0.36151	0.001294	0.001915	-	0.09686	0.436218	-	0.084586	-	-	-	-	-
		40	0.650187	2.63193	0.791607	0.007991	5.04008	0.173587	7.71975	0.159487	35.5308	5.32237	2.4297	0.422027	0.097092	-	-	-	-	-	-	-	-	-	-	-	-	-	-	-	-	-	-	-	19.5194	0.426748	1.65013	-	-	-	-
		41	-	-	-	-	-	-	-	-	-	-	-	-	-	0.037694	0.148419	2.0896	0.006857	1.03844	1.38685	6.0237	0.13942	0.085234	-	-	-	-	-	-	-	-	-	-	18.8842	0.26861	4.12139	-	-	-	-
		42	-	-	-	-	-	-	-	-	-	-	-	-	-	-	-	-	-	-	-	-	-	-	-	-	-	-	-	-	-	-	-	-	-	-	-	-	-	-	0.076418
		43	-	-	-	-	-	-	-	-	-	-	-	-	-	-	-	-	-	-	-	-	-	-	-	-	-	-	-	-	-	-	-	-	-	-	-	-	-	-	0.049912
		44	-	-	-	-	-	-	-	-	-	-	-	-	-	-	-	-	-	-	-	-	-	-	-	-	-	-	-	-	-	-	-	-	-	-	-	-	-	-	0.192044
		45	-	-	-	-	-	-	-	-	-	-	-	-	-	-	-	-	-	-	-	-	-	-	-	-	-	-	-	-	-	-	-	-	-	-	-	-	-	-	0.192044
		46	-	-	-	-	-	-	-	-	-	-	-	-	-	-	-	-	-	-	-	-	-	-	-	-	-	-	-	-	-	-	-	-	-	-	-	-	-	-	1.15239
		47	-	-	-	-	-	-	-	-	-	-	-	-	-	-	-	-	-	-	-	-	-	-	-	-	-	-	-	-	-	-	-	-	-	-	-	-	-	-	1.15239
		48	-	-	-	-	-	-	-	-	-	-	-	-	-	-	-	-	-	-	-	-	-	-	-	-	-	-	-	-	-	-	-	-	-	-	-	-	-	-	0.192044
		49	-	-	-	-	-	-	-	-	-	-	-	-	-	-	-	-	-	-	-	-	-	-	-	-	-	-	-	-	-	1.46429	-	-	-	-	-	-	0.0297	-	0.192044
		50	-	-	-	-	-	-	-	-	-	-	-	-	-	-	-	-	-	-	-	-	-	-	-	-	-	-	-	-	-	1.46429	-	-	-	-	-	-	-	-	0.030321
		51	-	-	-	-	-	-	-	-	-	-	-	-	-	-	-	-	-	-	-	-	-	-	-	-	-	-	-	-	-	-	-	-	-	-	-	-	-	-	0.029937
		52	-	-	-	-	-	-	-	-	-	-	-	-	-	-	-	-	-	-	-	-	-	-	-	-	-	-	-	-	-	-	-	-	-	-	-	-	-	-	0.188971
		53	-	-	-	-	-	-	-	-	-	-	-	-	-	-	-	-	-	-	-	-	-	-	-	-	-	-	-	-	-	-	-	-	-	-	-	-	-	-	0.008041
		54	-	-	-	-	-	-	-	-	-	-	-	-	-	-	-	-	-	-	-	-	-	-	-	-	-	-	-	-	-	-	-	-	-	-	-	-	-	-	0.000743
		55	-	-	-	-	-	-	-	-	-	-	-	-	-	-	-	-	-	-	-	-	-	-	-	-	-	-	-	-	-	-	-	-	-	-	-	-	-	-	0.192044
		56	-	-	-	-	-	-	-	-	-	-	-	-	-	-	-	-	-	-	-	-	-	-	-	-	-	-	-	-	-	-	-	-	-	-	-	-	-	-	0.192044
		57	-	-	-	-	-	-	-	-	-	-	-	-	-	-	-	-	-	-	-	-	-	-	8.55014	3.42497	-	-	-	-	-	-	-	-	-	-	-	-	-	3.69081	-
		58	-	-	-	-	-	-	-	-	-	-	-	-	-	-	-	-	-	-	-	-	-	-	12.6115	5.05183	-	-	-	-	-	-	-	-	-	-	-	-	0.249702	-	-
		59	-	-	-	-	-	-	-	-	-	-	-	-	-	-	-	-	-	-	-	-	-	-	-	-	-	-	-	-	-	-	-	-	-	-	-	-	-	-	-
		60	-	-	-	-	-	-	-	-	-	-	-	-	-	-	-	-	-	-	-	-	-	-	0.213754	0.085624	-	-	-	-	-	-	-	-	-	-	-	-	-	-	-
		61	-	-	-	-	-	-	-	-	-	-	-	-	-	-	-	-	-	-	-	-	-	-	149.627	-	-	-	-	-	-	-	-	-	-	-	-	-	-	-	-
		62	-	-	-	-	-	-	-	-	-	-	-	-	-	-	-	-	-	-	-	-	-	-	-	59.9369	-	-	-	-	-	-	-	-	-	-	-	-	-	-	-
		63	-	-	-	-	-	-	-	-	-	-	-	-	-	-	-	-	-	-	-	-	-	-	42.7507	17.1248	-	-	-	-	-	-	-	-	-	-	-	-	-	-	-
		Import	-	-	-	-	-	-	-	-	-	-	-	-	-	-	-	-	-	-	-	-	-	-	-	-	-	-	-	-	-	-	-	-	-	-	-	-	-	-	-
		Sum	0.650187	2.63193	0.791607	0.007991	5.04008	0.173587	7.71975	0.159487	35.5308	5.32237	2.4297	0.422027	0.097092	0.037694	0.148419	2.0896	0.006857	1.03844	1.38685	6.0237	0.13942	0.085234	213.754	85.6241	0	0	0	0	0	2.92858	0	0	38.4036	0.695358	5.77152	0	0.279402	3.69081	3.84139
Blue food-web data
Predators in columns		FN	13	14	15	16	17	18	19	20	21	22	23	24	25	31	32	33	34	35	36	37	38	39	40	41	42	43	44	45	46	47	48	49	50	51	52	53	54	55	56
Preys in rows	Living nodes	1	0.00277	0.211091	0.131236	-	0.281252	0.166142	-	0.1418	0.300628	0.087129	0.0774	0.002778	0.583687	-	-	-	-	-	-	-	-	-	-	-	0.131056	0.066149	-	-	-	-	-	-	0.084982	0.062557	0.042669	-	-	-	-
Number in cell is relative weight of trophic link		2	0.026828	-	-	-	0.001858	-	0.062796	0.025609	-	-	-	0.005646	0.000369	-	-	-	-	-	-	-	-	-	-	-	0.025874	-	-	-	-	-	-	-	0.007726	0.0236	0.015222	-	-	-	-
		3	-	6.8763	0.212199	-	3.4616	0.272002	4.31708	0.245351	1.78891	0.487781	0.368635	0.076714	0.099094	-	-	-	-	-	-	-	-	-	-	-	1.8016	0.680974	0.309184	0.025928	0.064878	0.015547	0.143081	0.275772	5.74399	-	0.701378	1.10071	-	-	-
"-" = no link reported in the literature		4	-	0.290251	0.211294	-	0.50083	0.192344	0.823056	-	1.13164	0.105883	0.187576	0.01873	0.011982	-	-	-	-	-	-	-	-	-	-	-	1.26837	0.625805	0.300688	0.053899	0.06613	0.015683	0.142917	0.297224	1.25541	0.181909	0.279306	0.494252	0.003481	-	-
		5	-	7.3882	0.212199	-	3.68452	0.273735	0.589552	-	4.13449	0.148147	0.193894	-	-	-	-	-	-	-	-	-	-	-	-	-	7.24014	0.20668	0.352386	0.054871	0.188834	0.042901	0.143081	0.275772	4.12161	0.179108	0.86767	0.888318	0.003559	-	-
		6	-	4.00018	0.111571	-	0.121864	0.11673	0.724289	-	0.322346	0.059223	0.14315	0.000627	0.012764	-	-	-	-	-	-	-	-	-	-	-	1.92422	0.395245	0.289743	0.033317	0.001779	0.000608	0.094718	0.253286	0.540793	0.14102	0.098484	0.082821	5.6e-05	-	-
		7	-	1.39584	0.114533	-	0.50083	-	0.446279	-	0.761286	0.08031	0.09675	0.050455	-	-	-	-	-	-	-	-	-	-	-	-	1.42924	0.489665	0.260941	0.033317	0.001779	0.000608	0.094718	0.253286	0.540793	0.14102	0.043591	0.07347	3.8e-05	-	-
		8	-	-	0.103179	-	-	-	-	-	0.233187	0.039033	0.117482	-	-	-	-	-	-	-	-	-	-	-	-	-	0.309359	0.004392	0.289743	0.024184	0.017793	0.000608	0.094718	0.253286	0.347653	0.144883	-	-	3.8e-05	-	-
		9	-	0.976298	0.117989	-	-	-	-	-	0.65498	0.095115	0.137226	-	-	-	-	-	-	-	-	-	-	-	-	-	0.556847	0.581888	0.289743	0.033317	0.001779	0.000608	0.094718	0.253286	0.019314	0.14102	-	-	5.6e-05	-	-
		10	-	3.84978	0.135761	-	0.456246	0.003151	1.04802	-	4.09448	0.085245	0.137226	-	-	-	-	-	-	-	-	-	-	-	-	-	0.890955	0.065874	0.059331	0.033317	0.124253	0.027596	0.019616	0.052208	0.077256	0.060851	0.292222	0.372693	5.6e-05	-	-
		11	-	0.031664	0.19056	-	-	0.011657	0.003658	-	1.14879	0.349953	1.30217	0.07985	0.003126	-	-	-	-	-	-	-	-	-	-	-	1.28075	-	0.537436	0.053127	0.031434	0.001216	0.127224	0.432138	0.714619	0.220223	-	-	5.6e-05	-	-
		12	-	0.282335	0.136255	0.041919	0.081738	-	0.424331	-	0.905313	0.367451	0.668361	0.027244	0.052097	-	-	-	-	-	-	-	-	-	-	-	1.9304	0.013175	0.361171	0.035247	0.018089	0.000608	0.094718	0.253286	-	0.149713	-	0.036067	5.6e-05	-	-
		13	-	0.002639	0.005348	-	-	-	-	0.000289	-	0.01669	-	0.005198	0.011657	-	-	-	-	-	-	-	-	-	-	-	0.013499	0.000274	0.009072	0.002901	0.000231	-	0.011373	0.014732	0.007726	0.015873	-	-	-	-	-
		14	-	1.08184	0.158964	-	0.005945	0.000473	-	-	3.94703	0.228815	0.594318	0.054309	0.013024	-	-	-	-	-	-	-	-	-	-	-	0.346483	0.004392	0.365779	0.042322	0.018979	0.000851	0.124422	0.269311	0.309025	0.157762	0.004843	0.001336	9.4e-05	-	-
		15	-	-	0.099723	-	-	-	-	-	0.823012	0.029163	1.99719	-	-	-	-	-	-	-	-	-	-	-	-	-	0.606344	0.010979	0.013249	0.04155	0.132556	0.055436	0.00411	0.012406	0.154512	0.070188	-	-	0.006642	-	-
		16	-	-	0.001399	-	-	-	-	-	-	-	0.012242	-	-	-	-	-	-	-	-	-	-	-	-	-	0.025874	-	-	0.026957	0.073774	0.041807	-	-	0.052148	0.002028	-	0.017366	0.003502	-	-
		17	-	-	-	-	1.42372	0.269376	1.30043	-	0.908742	0.220291	0.193499	-	-	-	-	-	-	-	-	-	-	-	-	-	0.822896	0.076853	0.040322	0.053899	0.188603	0.070511	0.057727	0.036701	1.02364	0.086286	0.387476	0.757408	0.008618	-	-
		18	-	-	-	-	-	-	-	-	-	-	-	-	-	-	-	-	-	-	-	-	-	-	-	-	-	2.16946	0.006336	0.060074	0.223596	0.07282	-	-	-	0.08693	-	-	0.005965	-	-
		19	-	-	-	-	1.5337	0.269691	1.77231	-	1.10078	0.262016	0.216206	-	-	-	-	-	-	-	-	-	-	-	-	-	0.90333	0.083441	0.046082	0.053899	0.188603	0.070511	0.059969	0.042387	1.88698	0.086286	0.424609	0.748057	0.008618	-	-
		20	-	-	-	-	-	-	-	-	-	-	-	-	-	-	-	-	-	-	-	-	-	-	-	-	-	0.059561	0.119094	-	-	-	0.023142	0.128452	-	-	-	-	-	-	-
		21	-	-	0.681769	-	-	-	-	-	0.233187	0.208626	1.63882	-	-	-	-	-	-	-	-	-	-	-	-	-	1.48493	0.02635	0.024193	0.000643	0.150349	0.055436	0.006165	0.02016	-	0.060851	-	0.028052	0.005231	-	-
		22	-	-	-	-	-	-	-	-	0.209182	0.070888	0.126367	-	-	-	-	-	-	-	-	-	-	-	-	-	-	0.024154	-	0.048368	0.143528	0.056773	-	-	0.347653	0.064715	-	-	0.007075	-	-
		23	-	-	-	-	-	-	-	-	0.740711	0.070439	0.053311	-	-	-	-	-	-	-	-	-	-	-	-	-	0.080433	3.16196	0.006912	0.033317	0.122474	0.055436	0.003736	0.007237	-	0.073729	-	-	0.00397	-	-
		24	-	-	0.016209	-	-	-	-	-	-	0.031944	0.007306	-	-	-	-	-	-	-	-	-	-	-	-	-	0.007312	-	-	0.019624	0.04323	0.036579	-	-	-	0.043562	-	-	0.003879	-	-
		25	-	-	-	-	-	-	-	-	-	-	-	-	-	-	-	-	-	-	-	-	-	-	-	-	0.007312	-	0.183034	0.026056	0.087712	0.040591	0.078628	0.189965	0.104296	0.054186	-	-	0.00354	-	-
		26	-	-	-	-	-	-	-	-	-	-	-	-	-	-	24.3619	0.780264	0.000677	2.13428	1.09997	7.90364	-	-	-	-	4.54758	-	-	-	-	-	-	-	67.1356	0.010303	2.97227	-	-	-	-
		27	-	-	-	-	-	-	-	-	-	-	-	-	-	0.008514	0.56603	0.840196	0.069797	0.666693	1.20043	3.17441	0.022953	0.028737	-	-	0.451665	0.081245	-	-	-	-	-	-	0.405595	0.060851	0.455284	-	-	-	-
		28	-	-	-	-	-	-	-	-	-	-	-	-	-	-	21.8638	1.31273	0.056564	7.9195	1.36227	4.89046	0.301051	0.929872	-	-	2.27801	3.13589	0.307456	0.03699	0.099574	0.000716	0.134861	0.355893	7.61745	0.178786	1.05495	1.48543	-	-	-
		29	-	-	-	-	-	-	-	-	-	-	-	-	-	-	33.026	2.06534	-	12.3526	1.59499	8.08647	0.642549	0.938689	-	-	9.0901	0.672191	0.303424	0.058473	0.076443	0.016885	0.141212	0.270086	73.3238	0.133067	3.23935	4.99729	0.003672	-	-
		30	-	-	-	-	-	-	-	-	-	-	-	-	-	-	1.15847	-	-	1.26123	0.042972	0.044629	-	-	-	-	6.08313	1.42755	0.54478	0.066706	0.024547	-	0.03622	0.527508	1.91981	0.204221	0.157297	0.006679	0.000285	-	-
		31	-	-	-	-	-	-	-	-	-	-	-	-	-	-	-	-	2.7e-05	-	-	-	-	0.01045	-	-	0.012374	0.010979	0.00576	-	0.001186	-	-	0.004135	0.019314	0.003542	-	-	-	-	-
		32	-	-	-	-	-	-	-	-	-	-	-	-	-	-	31.6184	2.00886	-	8.10421	1.92621	5.15248	-	0.346804	-	-	4.86313	-	-	0.062775	-	-	-	-	0.927073	0.057309	1.75656	2.06784	-	-	-
		33	-	-	-	-	-	-	-	-	-	-	-	-	-	-	-	-	-	0.225117	-	0.207309	-	-	-	-	4.07117	0.030741	0.14804	0.037048	0.155983	0.05653	0.012704	0.151972	14.6207	0.056344	0.531165	0.044082	0.010819	-	-
		34	-	-	-	-	-	-	-	-	-	-	-	-	-	-	-	-	-	0.004329	-	0.004319	0.004759	0.014369	-	-	0.012374	0.002196	0.003456	-	0.001483	-	0.005044	-	-	0.012879	-	-	-	-	-
		35	-	-	-	-	-	-	-	-	-	-	-	-	-	-	-	0.694977	-	0.242434	0.487204	0.578736	-	-	-	-	7.30088	0.030741	0.164745	0.072294	0.161914	0.064311	0.009901	0.208315	4.67399	0.067934	0.004843	0.03206	0.014639	-	-
		36	-	-	-	-	-	-	-	-	-	-	-	-	-	-	-	-	-	-	0.004186	0.004319	-	-	-	-	0.018562	1.94329	0.021889	0.037048	0.127218	0.041699	0.007286	0.019643	0.154512	0.035416	0.129159	-	0.008599	-	-
		37	-	-	-	-	-	-	-	-	-	-	-	-	-	-	-	-	-	0.021646	0.025951	0.086379	-	-	-	-	0.012374	5.83645	0.068548	0.056343	0.210844	0.059205	0.009341	0.062546	4.09457	0.058275	0.066194	0.012022	0.011572	-	-
		38	-	-	-	-	-	-	-	-	-	-	-	-	-	-	-	0.082982	-	0.008658	0.119708	0.060465	-	-	-	-	0.030936	0.028545	0.006336	0.029201	0.078585	0.024436	-	-	-	0.030586	0.066194	0.056104	0.005457	-	-
		39	-	-	-	-	-	-	-	-	-	-	-	-	-	-	-	0.500199	-	0.1039	0.001674	0.034551	-	-	-	-	0.012374	0.010979	0.321425	0.039363	0.137301	0.041699	0.092849	0.248117	-	0.035416	0.051663	0.056104	0.0054	-	-
		40	0.131432	-	2.29659	3.4e-05	2.80732	-	6.77832	-	10.8535	1.44243	1.60328	0.574636	0.080491	-	-	-	-	-	-	-	-	-	-	-	-	-	-	-	-	-	-	-	-	-	0.001614	-	-	-	-
		41	-	-	-	-	-	-	-	-	-	-	-	-	-	0.083326	0.611312	3.23977	0.008384	10.2471	0.50562	12.9611	0.428273	0.996653	-	-	-	-	-	-	-	-	-	-	0.907759	0.026401	2.50083	-	-	-	-
		42	-	-	-	-	-	-	-	-	-	-	-	-	-	-	-	-	-	-	-	-	-	-	-	-	-	-	-	-	-	-	-	-	-	-	-	-	-	-	0.461378
		43	-	-	-	-	-	-	-	-	-	-	-	-	-	-	-	-	-	-	-	-	-	-	-	-	-	-	-	-	-	-	-	-	-	-	-	-	-	-	0.162118
		44	-	-	-	-	-	-	-	-	-	-	-	-	-	-	-	-	-	-	-	-	-	-	-	-	-	-	-	-	-	-	-	-	-	-	-	-	-	-	0.181343
		45	-	-	-	-	-	-	-	-	-	-	-	-	-	-	-	-	-	-	-	-	-	-	-	-	-	-	-	-	-	-	-	-	-	-	-	-	-	-	0.181343
		46	-	-	-	-	-	-	-	-	-	-	-	-	-	-	-	-	-	-	-	-	-	-	-	-	-	-	-	-	-	-	-	-	-	-	-	-	-	-	1.08819
		47	-	-	-	-	-	-	-	-	-	-	-	-	-	-	-	-	-	-	-	-	-	-	-	-	-	-	-	-	-	-	-	-	-	-	-	-	-	-	0.544108
		48	-	-	-	-	-	-	-	-	-	-	-	-	-	-	-	-	-	-	-	-	-	-	-	-	-	-	-	-	-	-	-	-	-	-	-	-	-	-	0.181343
		49	-	-	-	-	-	-	-	-	-	-	-	-	-	-	-	-	-	-	-	-	-	-	-	-	-	-	-	-	-	0.123745	-	-	-	-	-	-	0.011556	-	0.181343
		50	-	-	-	-	-	-	-	-	-	-	-	-	-	-	-	-	-	-	-	-	-	-	-	-	-	-	-	-	-	0.123745	-	-	-	-	-	-	-	-	0.173363
		51	-	-	-	-	-	-	-	-	-	-	-	-	-	-	-	-	-	-	-	-	-	-	-	-	-	-	-	-	-	-	-	-	-	-	-	-	-	-	0.009405
		52	-	-	-	-	-	-	-	-	-	-	-	-	-	-	-	-	-	-	-	-	-	-	-	-	-	-	-	-	-	-	-	-	-	-	-	-	-	-	0.0776
		53	-	-	-	-	-	-	-	-	-	-	-	-	-	-	-	-	-	-	-	-	-	-	-	-	-	-	-	-	-	-	-	-	-	-	-	-	-	-	0.01666
		54	-	-	-	-	-	-	-	-	-	-	-	-	-	-	-	-	-	-	-	-	-	-	-	-	-	-	-	-	-	-	-	-	-	-	-	-	-	-	0.006503
		55	-	-	-	-	-	-	-	-	-	-	-	-	-	-	-	-	-	-	-	-	-	-	-	-	-	-	-	-	-	-	-	-	-	-	-	-	-	-	0.181343
		56	-	-	-	-	-	-	-	-	-	-	-	-	-	-	-	-	-	-	-	-	-	-	-	-	-	-	-	-	-	-	-	-	-	-	-	-	-	-	0.181343
	Detritus	57	-	-	-	-	-	-	-	-	-	-	-	-	-	-	-	-	-	-	-	-	-	-	2.93163	3.52841	-	-	-	-	-	-	-	-	-	-	-	-	-	5.23604	-
		58	-	-	-	-	-	-	-	-	-	-	-	-	-	-	-	-	-	-	-	-	-	-	4.32415	5.20441	-	-	-	-	-	-	-	-	-	-	-	-	0.051634	-	-
		59	-	-	-	-	-	-	-	-	-	-	-	-	-	-	-	-	-	-	-	-	-	-	-	-	-	-	-	-	-	-	-	-	-	-	-	-	-	-	-
		60	-	-	-	-	-	-	-	-	-	-	-	-	-	-	-	-	-	-	-	-	-	-	0.073291	0.08821	-	-	-	-	-	-	-	-	-	-	-	-	-	-	-
		61	-	-	-	-	-	-	-	-	-	-	-	-	-	-	-	-	-	-	-	-	-	-	51.3035	-	-	-	-	-	-	-	-	-	-	-	-	-	-	-	-
		62	-	-	-	-	-	-	-	-	-	-	-	-	-	-	-	-	-	-	-	-	-	-	-	61.7472	-	-	-	-	-	-	-	-	-	-	-	-	-	-	-
		63	-	-	-	-	-	-	-	-	-	-	-	-	-	-	-	-	-	-	-	-	-	-	14.6581	17.6421	-	-	-	-	-	-	-	-	-	-	-	-	-	-	-
		Import	-	-	-	-	-	-	-	-	-	-	-	-	-	-	-	-	-	-	-	-	-	-	-	-	-	-	-	-	-	-	-	-	-	-	-	-	-	-	-
		Sum	0.131432	0	2.29659	3.4e-05	2.80732	0	6.77832	0	10.8535	1.44243	1.60328	0.574636	0.080491	0.083326	0.611312	3.23977	0.008384	10.2471	0.50562	12.9611	0.428273	0.996653	73.2907	88.2103	0	0	0	0	0	0.24749	0	0	0.907759	0.026401	2.50245	0	0.06319	5.23604	3.62738
