# Supplementary material for: Ecological-network models link diversity, structure and function in the plankton food-web
Source: Sci Rep. 2016 Feb 17;6:21806. doi: 10.1038/srep21806 (PMC4756299; doi:10.1038/srep21806)
Supplement: Supplementary Data 5 [file srep21806-s6.xls]

## Sheet: Comparison blue-green
			In all matrices: blue-marked cells indicate values higher in the blue food-web; red-marked cells indicate values higher in the green food-web.
				predator
				1	2	3	4	5	6	7	8	9	10	11	12	13	14	15	16	17	18	19	20	21	22	23	24	25	26	27	28	29	30	31	32	33	34	35	36	37	38	39	40	41	42	43	44	45	46
			Diet matrix (BLUE-GREEN)	Cyanobacteria	Prochlorophytes	small phytoflagellates	Chaetoceros	Leptocylindrus	Skeletonema	Small diatoms	Pennate diatoms	Pseudo-nitzschia	Centric diatoms	Coccolithophores	phyto- microflagellates	Mixotrophic nanoflagellates	Small dinoflagellates	Medium dinoflagellates	Myrionecta rubra	Tontonia	Laboea	Strombidium	HNF	Hetero- dinoflagellates	Prostomatids	Strobilidium	Tintinnids	Nanociliates	Cyanobacteria (deep)	Prochlorophytes (deep)	Phyto nanoflagellates (deep)	Coccolithophorids (deep)	Diatoms (deep)	Mixotrophic nanoflagellates (deep)	Small dinoflagellates (deep)	Medium dinoflagellates (deep)	HNF (deep)	Hetero- dinoflagellates (deep)	Prostomatids (deep)	Strobilidium (deep)	Tintinnids (deep)	Nanociliates (deep)	Heterotrophic bacteria (surface)	Heterotrophic bacteria (deep)	Penilia avirostris	Cladocerans	Paracalanus parvus	Acartia clausii	Temora stylifera
	prey	1	Cyanobacteria	0	0	0	0	0	0	0	0	0	0	0	0	0.0054	0.0036	-0.002417	0	0.018925	0.105467	0	0.0121	0.008467	0.01922	0.00754	-0.0047	0.304525	0	0	0	0	0	0	0	0	0	0	0	0	0	0	0	0	0.001718	0.002513	0	0	0
		2	Prochlorophytes	0	0	0	0	0	0	0	0	0	0	0	0	0.1659	0	-0.002	0	0.000125	0	0.003433	-0.0414	0	0	0	0.0059	0.000125	0	0	0	0	0	0	0	0	0	0	0	0	0	0	0	0	0.000418	0	0	0	0
		3	small phytoflagellates	0	0	0	0	0	0	0	0	0	0	0	0	0	0.174071	-0.021246	0	0.146325	0.095567	0.0754	0.1239	-0.055377	0.06942	0.013173	-0.17045	-0.060242	0	0	0	0	0	0	0	0	0	0	0	0	0	0	0	0	-0.008418	-0.018305	-0.030605	-0.015264	-0.004332
		4	Chaetoceros	0	0	0	0	0	0	0	0	0	0	0	0	0	-0.075529	-0.021429	0	-0.0532	0.0447	-0.115733	0	-0.095044	-0.0235	-0.013967	-0.28105	-0.137267	0	0	0	0	0	0	0	0	0	0	0	0	0	0	0	0	-0.017036	-0.020818	-0.03208	-0.04622	-0.00511
		5	Leptocylindrus	0	0	0	0	0	0	0	0	0	0	0	0	0	-0.0882	-0.021246	0	0.158425	0.094167	-0.1292	0	-0.165433	-0.01408	-0.013327	0	0	0	0	0	0	0	0	0	0	0	0	0	0	0	0	0	0	0.018882	-0.018505	-0.023105	-0.045464	-0.067132
		6	Skeletonema	0	0	0	0	0	0	0	0	0	0	0	0	0	0.0233	-0.033929	0	-0.0487	0.0126	-0.012033	0	-0.0332	-0.035	-0.016467	-0.09255	-0.043067	0	0	0	0	0	0	0	0	0	0	0	0	0	0	0	0	-0.041836	-0.027818	-0.03538	-0.03012	-0.02941
		7	Small diatoms	0	0	0	0	0	0	0	0	0	0	0	0	0	-0.0732	-0.041029	0	-0.0038	-0.0642	-0.009733	0	-0.0036	-0.0291	-0.025967	-0.05375	-0.053167	0	0	0	0	0	0	0	0	0	0	0	0	0	0	0	0	-0.085036	-0.035618	-0.03708	-0.05412	-0.02681
		8	Pennate diatoms	0	0	0	0	0	0	0	0	0	0	0	0	0	-0.0601	-0.0107	0	0	0	0	0	-0.0016	-0.0007	0.0005	0	-0.0001	0	0	0	0	0	0	0	0	0	0	0	0	0	0	0	0	-0.0557	0.0002	-0.031	-0.0068	0.003
		9	Pseudo-nitzschia	0	0	0	0	0	0	0	0	0	0	0	0	0	0.0292	-0.040329	0	-0.0521	-0.0757	-0.053933	0	0.0033	-0.0259	-0.019067	-0.16595	-0.060567	0	0	0	0	0	0	0	0	0	0	0	0	0	0	0	0	-0.027036	-0.022818	-0.03398	-0.06222	-0.02681
		10	Centric diatoms	0	0	0	0	0	0	0	0	0	0	0	0	0	0.0446	-0.0033	0	0.0296	0.001	0.0572	0	0.0308	0.0043	-0.0021	0	0	0	0	0	0	0	0	0	0	0	0	0	0	0	0	0	0	-0.0778	0.0001	-0.015	-0.0343	-0.0645
		11	Coccolithophores	0	0	0	0	0	0	0	0	0	0	0	0	0	0.0012	0.0386	0	-0.3302	-0.3737	0.0002	0	0.0333	0.078	0.1319	0.089	0.0036	0	0	0	0	0	0	0	0	0	0	0	0	0	0	0	0	0.0207	0	0.0933	0.0412	0.0106
		12	phyto- microflagellates	0	0	0	0	0	0	0	0	0	0	0	0	0	0.0086	-0.008	0.0602	0.0055	0	0.0232	0	0.0207	0.0147	-0.0071	0.0292	-0.0433	0	0	0	0	0	0	0	0	0	0	0	0	0	0	0	0	-0.0485	0.0006	-0.0175	-0.0319	-0.0072
		13	Mixotrophic nanoflagellates	0	0	0	0	0	0	0	0	0	0	0	0	0	-0.0003	-0.000917	0	0	0	0	0.0001	0	0.00372	0	0.0054	0.011525	0	0	0	0	0	0	0	0	0	0	0	0	0	0	0	0	-0.000482	-0.000987	0.001475	0.002056	-2.2e-05
		14	Small dinoflagellates	0	0	0	0	0	0	0	0	0	0	0	0	0	0.0407	0.0044	0	-0.0001	-0.0002	-0.0001	0	0.0774	-0.0462	-0.0358	0.0605	0.0146	0	0	0	0	0	0	0	0	0	0	0	0	0	0	0	0	-0.076	0.0002	-0.0244	0.0302	0.005
		15	Medium dinoflagellates	0	0	0	0	0	0	0	0	0	0	0	0	0	0	-0.1612	0	0	0	0	0	0.024	-0.1147	0.0345	0	0	0	0	0	0	0	0	0	0	0	0	0	0	0	0	0	0	0.0097	0.0005	0.0023	0.0323	0.0446
		16	Myrionecta rubra	0	0	0	0	0	0	0	0	0	0	0	0	0	0	-0.010717	0	0	0	0	0	-0.0004	-0.0013	0.00044	0	0	0	0	0	0	0	0	0	0	0	0	0	0	0	0	0	0	0.000418	0	0	0.007856	0.009978
		17	Tontonia	0	0	0	0	0	0	0	0	0	0	0	0	0	0	0	0	0.0142	0.0954	-0.051433	0	-0.020444	0.0219	-0.000167	0	0	0	0	0	0	0	0	0	0	0	0	0	0	0	0	0	0	0.002564	-0.002718	-0.01278	-0.03942	-0.05711
		18	Laboea	0	0	0	0	0	0	0	0	0	0	0	0	0	0	0	0	0	0	0	0	0	-0.0104	-0.0141	0	0	0	0	0	0	0	0	0	0	0	0	0	0	0	0	0	0	0	-0.0519	-0.0015	0.0221	0.024
		19	Strombidium	0	0	0	0	0	0	0	0	0	0	0	0	0	0	0	0	0.0183	0.0956	-0.017833	0	0.0023	0.0231	0.002033	0	0	0	0	0	0	0	0	0	0	0	0	0	0	0	0	0	0	0.003464	-0.002518	-0.01188	-0.04622	-0.06721
		20	HNF	0	0	0	0	0	0	0	0	0	0	0	0	0	0	-0.0003	0	0	0	0	0	0	0	0	0	0	0	0	0	0	0	0	0	0	0	0	0	0	0	0	0	0	0	-0.001587	-0.015525	-0.0001	0
		21	Hetero- dinoflagellates	0	0	0	0	0	0	0	0	0	0	0	0	0	0	-0.0555	0	-0.0005	-0.0006	-0.0002	0	0.0049	-0.1457	-0.0726	0	0	0	0	0	0	0	0	0	0	0	0	0	0	0	0	0	0	-0.0611	0.0011	0.0001	-0.0004	0.0219
		22	Prostomatids	0	0	0	0	0	0	0	0	0	0	0	0	0	0	0	0	0	0	0	0	0.0029	0.0061	-0.0022	0	0	0	0	0	0	0	0	0	0	0	0	0	0	0	0	0	0	0	-0.168	-0.0012	0.0067	-0.0006
		23	Strobilidium	0	0	0	0	0	0	0	0	0	0	0	0	0	0	0	0	0	0	0	0	0.0166	0.0064	-0.0061	0	0	0	0	0	0	0	0	0	0	0	0	0	0	0	0	0	0	0.0013	-0.0772	0.0012	0.0098	0.0005
		24	Tintinnids	0	0	0	0	0	0	0	0	0	0	0	0	0	0	-0.005517	0	0	0	0	0	-0.0008	0.00332	-0.01196	0	0	0	0	0	0	0	0	0	0	0	0	0	0	0	0	0	0	-0.001182	-0.0002	-0.0009	0.011256	0.002978
		25	Nanociliates	0	0	0	0	0	0	0	0	0	0	0	0	0	0	-0.0201	0	0	0	0	0	0	-0.0139	-0.0292	0	0	0	0	0	0	0	0	0	0	0	0	0	0	0	0	0	0	-0.000582	-0.0001	0.023275	0.020256	0.029278
		26	Cyanobacteria (deep)	0	0	0	0	0	0	0	0	0	0	0	0	0	0	0	0	0	0	0	0	0	0	0	0	0	0	0	0	0	0	-0.62695	0.205075	0.0513	-0.352433	0.0296	0.105575	0.073425	-0.1095	-0.698525	0	0	0.060164	-0.009218	0	0	0
		27	Prochlorophytes (deep)	0	0	0	0	0	0	0	0	0	0	0	0	0	0	0	0	0	0	0	0	0	0	0	0	0	0	0	0	0	0	0.0017	-0.0007	0.0726	0.172	0.001	0.143	0.0731	-0.0095	0.0086	0	0	0.0069	0.0031	0	0	0
		28	Phyto nanoflagellates (deep)	0	0	0	0	0	0	0	0	0	0	0	0	0	0	0	0	0	0	0	0	0	0	0	0	0	0	0	0	0	0	0	0.162108	-0.0323	0.182767	0.163233	0.140008	0.049158	-0.1286	0.159725	0	0	0.020582	0.120795	0.028695	0.000536	0.007268
		29	Coccolithophorids (deep)	0	0	0	0	0	0	0	0	0	0	0	0	0	0	0	0	0	0	0	0	0	0	0	0	0	0	0	0	0	0	0	-0.384392	0.033	0	0.104233	-0.073892	-0.153642	0.0082	0.162425	0	0	0.104782	0.007795	0.027995	0.000436	-0.002832
		30	Diatoms (deep)	0	0	0	0	0	0	0	0	0	0	0	0	0	0	0	0	0	0	0	0	0	0	0	0	0	0	0	0	0	0	0	0.005133	-0.1187	0	-0.032867	0.004533	0.000433	0	0	0	0	0.064518	0.045213	0.072575	0.033956	0.005678
		31	Mixotrophic nanoflagellates (deep)	0	0	0	0	0	0	0	0	0	0	0	0	0	0	0	0	0	0	0	0	0	0	0	0	0	0	0	0	0	0	0	0	0	-0.0081	-0.0002	0	0	-0.0075	-0.0007	0	0	0	0.0005	0.0008	-0.0008	0.0002
		32	Small dinoflagellates (deep)	0	0	0	0	0	0	0	0	0	0	0	0	0	0	0	0	0	0	0	0	0	0	0	0	0	0	0	0	0	0	0	0.0084	0.1743	0	0.0469	0.2301	0.0003	0	0.1062	0	0	0.0564	0	-0.0079	0.0488	0
		33	Medium dinoflagellates (deep)	0	0	0	0	0	0	0	0	0	0	0	0	0	0	0	0	0	0	0	0	0	0	0	0	0	0	0	0	0	0	0	0	-0.2113	0	-0.2417	-0.2676	-0.0201	0	0	0	0	0.039	-0.0007	0.013	0.0132	0.0312
		34	HNF (deep)	0	0	0	0	0	0	0	0	0	0	0	0	0	0	0	0	0	0	0	0	0	0	0	0	0	0	0	0	0	0	0	0	0	0	0.0001	0	0.0001	0.0034	-0.0067	0	0	-0.0001	0.0001	-0.0004	-0.0006	0.0004
		35	Hetero- dinoflagellates (deep)	0	0	0	0	0	0	0	0	0	0	0	0	0	0	0	0	0	0	0	0	0	0	0	0	0	0	0	0	0	0	0	0	-0.1419	0	-0.148	-0.2872	-0.0954	0	0	0	0	0.0891	-0.0003	0.0159	0.043	0.0338
		36	Prostomatids (deep)	0	0	0	0	0	0	0	0	0	0	0	0	0	0	0	0	0	0	0	0	0	0	0	0	0	0	0	0	0	0	0	0	0	0	-0.0651	0.0003	-0.0003	0	0	0	0	0.0001	0.0555	0.0014	0.0172	0.0223
		37	Strobilidium (deep)	0	0	0	0	0	0	0	0	0	0	0	0	0	0	0	0	0	0	0	0	0	0	0	0	0	0	0	0	0	0	0	0	0	0	-0.0675	0.0029	0.0016	0	0	0	0	0	0.2195	0.0107	0.0326	0.0515
		38	Tintinnids (deep)	0	0	0	0	0	0	0	0	0	0	0	0	0	0	0	0	0	0	0	0	0	0	0	0	0	0	0	0	0	0	0	0	0.0007	0	-0.0018	0.0126	0.0014	0	0	0	0	-0.0001	0.0013	0.0011	0.01	0.0088
		39	Nanociliates (deep)	0	0	0	0	0	0	0	0	0	0	0	0	0	0	0	0	0	0	0	0	0	0	0	0	0	0	0	0	0	0	0	0	0.0434	0	-0.0064	0.0002	-0.0103	0	0	0	0	0.0002	0.0003	0.0384	0.0305	0.0461
		40	Heterotrophic bacteria (surface)	0	0	0	0	0	0	0	0	0	0	0	0	-0.1713	-0.027929	0.416871	-0.0602	0.0972	-0.0301	0.230767	-0.0947	0.151256	0.2103	0.080033	0.57845	0.063333	0	0	0	0	0	0	0	0	0	0	0	0	0	0	0	0	0	0	0	0	0
		41	Heterotrophic bacteria (deep)	0	0	0	0	0	0	0	0	0	0	0	0	0	0	0	0	0	0	0	0	0	0	0	0	0	0	0	0	0	0	0.62525	0.004375	0.1289	0.005767	0.2185	-0.010525	0.080225	0.2435	0.268975	0	0	0	0	0	0	0
		42	Penilia avirostris	0	0	0	0	0	0	0	0	0	0	0	0	0	0	0	0	0	0	0	0	0	0	0	0	0	0	0	0	0	0	0	0	0	0	0	0	0	0	0	0	0	0	0	0	0	0
		43	Cladocerans	0	0	0	0	0	0	0	0	0	0	0	0	0	0	0	0	0	0	0	0	0	0	0	0	0	0	0	0	0	0	0	0	0	0	0	0	0	0	0	0	0	0	0	0	0	0
		44	Paracalanus parvus	0	0	0	0	0	0	0	0	0	0	0	0	0	0	0	0	0	0	0	0	0	0	0	0	0	0	0	0	0	0	0	0	0	0	0	0	0	0	0	0	0	0	0	0	0	0
		45	Acartia clausii	0	0	0	0	0	0	0	0	0	0	0	0	0	0	0	0	0	0	0	0	0	0	0	0	0	0	0	0	0	0	0	0	0	0	0	0	0	0	0	0	0	0	0	0	0	0
		46	Temora stylifera	0	0	0	0	0	0	0	0	0	0	0	0	0	0	0	0	0	0	0	0	0	0	0	0	0	0	0	0	0	0	0	0	0	0	0	0	0	0	0	0	0	0	0	0	0	0
		47	Centropages typicus	0	0	0	0	0	0	0	0	0	0	0	0	0	0	0	0	0	0	0	0	0	0	0	0	0	0	0	0	0	0	0	0	0	0	0	0	0	0	0	0	0	0	0	0	0	0
		48	Other calanoids	0	0	0	0	0	0	0	0	0	0	0	0	0	0	0	0	0	0	0	0	0	0	0	0	0	0	0	0	0	0	0	0	0	0	0	0	0	0	0	0	0	0	0	0	0	0
		49	Juvenile calanoids	0	0	0	0	0	0	0	0	0	0	0	0	0	0	0	0	0	0	0	0	0	0	0	0	0	0	0	0	0	0	0	0	0	0	0	0	0	0	0	0	0	0	0	0	0	0
		50	Appendicularia	0	0	0	0	0	0	0	0	0	0	0	0	0	0	0	0	0	0	0	0	0	0	0	0	0	0	0	0	0	0	0	0	0	0	0	0	0	0	0	0	0	0	0	0	0	0
		51	Doliolids	0	0	0	0	0	0	0	0	0	0	0	0	0	0	0	0	0	0	0	0	0	0	0	0	0	0	0	0	0	0	0	0	0	0	0	0	0	0	0	0	0	0	0	0	0	0
		52	Salps	0	0	0	0	0	0	0	0	0	0	0	0	0	0	0	0	0	0	0	0	0	0	0	0	0	0	0	0	0	0	0	0	0	0	0	0	0	0	0	0	0	0	0	0	0	0
		53	Meroplankton	0	0	0	0	0	0	0	0	0	0	0	0	0	0	0	0	0	0	0	0	0	0	0	0	0	0	0	0	0	0	0	0	0	0	0	0	0	0	0	0	0	0	0	0	0	0
		54	Oithona	0	0	0	0	0	0	0	0	0	0	0	0	0	0	0	0	0	0	0	0	0	0	0	0	0	0	0	0	0	0	0	0	0	0	0	0	0	0	0	0	0	0	0	0	0	0
		55	Detritivora	0	0	0	0	0	0	0	0	0	0	0	0	0	0	0	0	0	0	0	0	0	0	0	0	0	0	0	0	0	0	0	0	0	0	0	0	0	0	0	0	0	0	0	0	0	0
		56	Carnivora	0	0	0	0	0	0	0	0	0	0	0	0	0	0	0	0	0	0	0	0	0	0	0	0	0	0	0	0	0	0	0	0	0	0	0	0	0	0	0	0	0	0	0	0	0	0
		57	Appendicularia houses	0	0	0	0	0	0	0	0	0	0	0	0	0	0	0	0	0	0	0	0	0	0	0	0	0	0	0	0	0	0	0	0	0	0	0	0	0	0	0	0	0	0	0	0	0	0
		58	Small F.P.	0	0	0	0	0	0	0	0	0	0	0	0	0	0	0	0	0	0	0	0	0	0	0	0	0	0	0	0	0	0	0	0	0	0	0	0	0	0	0	0	0	0	0	0	0	0
		59	Salp F.P.	0	0	0	0	0	0	0	0	0	0	0	0	0	0	0	0	0	0	0	0	0	0	0	0	0	0	0	0	0	0	0	0	0	0	0	0	0	0	0	0	0	0	0	0	0	0
		60	Carnivores F.P.	0	0	0	0	0	0	0	0	0	0	0	0	0	0	0	0	0	0	0	0	0	0	0	0	0	0	0	0	0	0	0	0	0	0	0	0	0	0	0	0	0	0	0	0	0	0
		61	DOC (surface)	0	0	0	0	0	0	0	0	0	0	0	0	0	0	0	0	0	0	0	0	0	0	0	0	0	0	0	0	0	0	0	0	0	0	0	0	0	0	0	0	0	0	0	0	0	0
		62	DOC (deep)	0	0	0	0	0	0	0	0	0	0	0	0	0	0	0	0	0	0	0	0	0	0	0	0	0	0	0	0	0	0	0	0	0	0	0	0	0	0	0	0	0	0	0	0	0	0
		63	Generic particulate detritus	0	0	0	0	0	0	0	0	0	0	0	0	0	0	0	0	0	0	0	0	0	0	0	0	0	0	0	0	0	0	0	0	0	0	0	0	0	0	0	0	0	0	0	0	0	0
				predator
				1	2	3	4	5	6	7	8	9	10	11	12	13	14	15	16	17	18	19	20	21	22	23	24	25	26	27	28	29	30	31	32	33	34	35	36	37	38	39	40	41	42	43	44	45	46
			consumption flows (BLUE-GREEN)/(BLUE+GREEN)	Cyanobacteria	Prochlorophytes	small phytoflagellates	Chaetoceros	Leptocylindrus	Skeletonema	Small diatoms	Pennate diatoms	Pseudo-nitzschia	Centric diatoms	Coccolithophores	phyto- microflagellates	Mixotrophic nanoflagellates	Small dinoflagellates	Medium dinoflagellates	Myrionecta rubra	Tontonia	Laboea	Strombidium	HNF	Hetero- dinoflagellates	Prostomatids	Strobilidium	Tintinnids	Nanociliates	Cyanobacteria (deep)	Prochlorophytes (deep)	Phyto nanoflagellates (deep)	Coccolithophorids (deep)	Diatoms (deep)	Mixotrophic nanoflagellates (deep)	Small dinoflagellates (deep)	Medium dinoflagellates (deep)	HNF (deep)	Hetero- dinoflagellates (deep)	Prostomatids (deep)	Strobilidium (deep)	Tintinnids (deep)	Nanociliates (deep)	Heterotrophic bacteria (surface)	Heterotrophic bacteria (deep)	Penilia avirostris	Cladocerans	Paracalanus parvus	Acartia clausii	Temora stylifera
	prey	1	Cyanobacteria													-0.474333	-0.325305	-0.567054		1	1		-0.594616	0.646672	0.80201	0.794783	-0.899415	-0.351235																	0.641452	0.478653
		2	Prochlorophytes													0.966213		-1		1		1	-0.743587				0.354607	-0.457752																	1
		3	small phytoflagellates														-0.0850247	-0.664306		-0.157903	-0.240895	-0.345159	-0.526833	-0.856388	-0.588162	-0.318301	-0.914705	-0.706643																	-0.197146	-0.543202	-0.699854	-0.892922	-0.589193
		4	Chaetoceros														-0.931257	-0.665499		-0.810187	-0.397713	-0.830239		-0.92104	-0.910277	-0.676606	-0.981722	-0.953144																	-0.358558	-0.572295	-0.706893	-0.909733	-0.597502
		5	Leptocylindrus														-0.648905	-0.664306		-0.143502	-0.252896	-0.875907		-0.874006	-0.876672	-0.667525																			0.0151968	-0.726065	-0.664941	-0.90818	-0.73799
		6	Skeletonema														-0.502802	-0.784922		-0.924989	-0.504754	-0.594781		-0.93201	-0.949943	-0.729043	-0.998002	-0.874711																	-0.461313	-0.687864	-0.720037	-0.912121	-0.987695
		7	Small diatoms														-0.789771	-0.803642		-0.609022	-1	-0.617038		-0.758659	-0.931061	-0.832005	-0.872363	-1																	-0.688221	-0.693131	-0.735422	-0.937656	-0.986535
		8	Pennate diatoms														-1	-0.667581						-0.771313	-0.840338	-0.482192		-1																	-0.867043	1	-0.707163	-0.863929	-0.235039
		9	Pseudo-nitzschia														0.140966	-0.798315		-1	-1	-1		-0.676736	-0.919033	-0.752679	-1	-1																	-0.644854	-0.596251	-0.716047	-0.943224	-0.986535
		10	Centric diatoms														-0.425238	-0.575916		0.765983	-0.293339	0.989519		-0.646192	-0.78387	-0.549491																			-0.762078	-0.345026	-0.79715	-0.917972	-0.782604
		11	Coccolithophores														1	1		-1	-0.989448	1		0.927833	1	1	0.983284	1																	1		1	0.952445	1
		12	phyto- microflagellates														0.17582	-0.621183	-0.491688	1		1		-0.150309	-0.794941	-0.53503	0.542914	-0.735298																	-0.494284	1	-0.643718	-0.91217	-0.75126
		13	Mixotrophic nanoflagellates														-0.869143	-0.719317					-0.555042		1		0.317951	0.299627																	-0.575476	-0.988321	0.627265	0.0570231	-0.611438
		14	Small dinoflagellates														0.949067	-0.482471		-0.644289	-0.718201	-1		-0.345069	-0.906245	-0.653073	0.975519	0.815698																	-0.887985	1	-0.666264	0.0955592	0.172086
		15	Medium dinoflagellates															-0.935055						1	-0.989996	-0.425027																			0.976668	1	1	1	0.985649
		16	Myrionecta rubra															-0.98459						-1	-1	-0.316872																			1			-0.725598	-0.318331
		17	Tontonia																	-0.518091	-0.236206	-0.677517		-0.834815	-0.710556	-0.501669																			0.0342625	-0.581081	-0.821299	-0.902553	-0.719441
		18	Laboea																						-1	-1																				-0.528334	-0.790042	-0.682493	-0.375242
		19	Strombidium																	-0.505261	-0.235654	-0.562736		-0.706786	-0.731483	-0.460998																			0.0625337	-0.558705	-0.799259	-0.909733	-0.738268
		20	HNF															-1																												-0.542089	-0.726598	-1
		21	Hetero- dinoflagellates															-0.646099		-1	-1	-1		-0.273248	-0.955649	-0.62227																			-0.607957	0.699178	-0.557618	-0.895354	-0.294348
		22	Prostomatids																					-0.533723	-0.735077	-0.555708																				-0.993894	-1	-0.784183	-0.531516
		23	Strobilidium																					-0.184153	-0.72675	-0.728383																			1	-0.530874	1	-0.724265	-0.522667
		24	Tintinnids															-0.79783						-1	-0.701212	-0.961743																			-0.85427	-1	-1	-0.4502	-0.439688
		25	Nanociliates															-1							-1	-1																			-0.745266	-1	0.0178904	1	0.936568
		26	Cyanobacteria (deep)																															-1	0.886473	0.552109	-0.969464	0.310056	0.370728	0.44947	-1	-1			0.653056	-1
		27	Prochlorophytes (deep)																															-0.176436	-0.186377	0.990243	0.249331	-0.104097	0.987054	0.99312	-0.431357	0.967749			0.880793	0.487554
		28	Phyto nanoflagellates (deep)																																0.659103	-0.209186	0.326999	0.751419	0.50808	0.471732	-0.436102	0.519343			0.324422	0.506564	-0.250308	-0.816049	-0.433448
		29	Coccolithophorids (deep)																																-0.495509	0.0142704		0.089023	-0.528492	-0.071859	-0.220387	0.52278			0.501789	-0.225848	-0.256484	-0.817573	-0.563684
		30	Diatoms (deep)																																0.221409	-1		-0.474352	0.571073	0.46164					0.430969	0.214338	0.087535	-0.552822	-0.00707872
		31	Mixotrophic nanoflagellates (deep)																																		-0.948127	-1			-1	0.0649139			-0.0726918	1	0.161876	-1	-0.235085
		32	Small dinoflagellates (deep)																																-0.107384	1		0.00615191	1	0.224943		1			0.507496		-1	1
		33	Medium dinoflagellates (deep)																																	-1		-0.968543	-1	-0.533859					0.359509	-0.522281	-0.281186	-0.689871	-0.135594
		34	HNF (deep)																																			1		1	1	-0.290174			-0.268763	1	-0.714757	-1	0.215076
		35	Hetero- dinoflagellates (deep)																																	-0.599557		-0.946164	-0.865433	-0.674815					0.558489	-0.441281	-0.231252	-0.405254	-0.103186
		36	Prostomatids (deep)																																			-1	0.0339632	-0.434575					0.129213	0.115988	-0.389871	-0.604099	-0.215856
		37	Strobilidium (deep)																																			-0.988904	0.738062	0.774844					-0.0726918	0.459807	0.466581	-0.440145	0.0581165
		38	Tintinnids (deep)																																	-0.0363368		-0.858958	0.565332	1					-0.1625	1	1	-0.698253	-0.366439
		39	Nanociliates (deep)																																	1		-0.657097	1	-0.795947					1	0.0812488	-0.0586952	0.936346	0.972489
		40	Heterotrophic bacteria (surface)													-0.663693	-1	0.487334	-0.991526	-0.284522	-1	-0.0649344	-1	-0.532019	-0.573548	-0.204917	0.15312	-0.093483
		41	Heterotrophic bacteria (deep)																															0.377062	0.609285	0.215818	0.10019	0.815971	-0.46565	0.365419	0.508819	0.842435
		42	Penilia avirostris
		43	Cladocerans
		44	Paracalanus parvus
		45	Acartia clausii
		46	Temora stylifera
		47	Centropages typicus
		48	Other calanoids
		49	Juvenile calanoids
		50	Appendicularia
		51	Doliolids
		52	Salps
		53	Meroplankton
		54	Oithona
		55	Detritivora
		56	Carnivora
		57	Appendicularia houses																																								-0.489342	0.0148772
		58	Small F.P.																																								-0.489342	0.0148772
		59	Salp F.P.
		60	Carnivores F.P.																																								-0.489341	0.0148763
		61	DOC (surface)																																								-0.489342
		62	DOC (deep)																																									0.0148773
		63	Generic particulate detritus																																								-0.489342	0.0148774
				predator
				1	2	3	4	5	6	7	8	9	10	11	12	13	14	15	16	17	18	19	20	21	22	23	24	25	26	27	28	29	30	31	32	33	34	35	36	37	38	39	40	41	42	43	44	45	46
			mixed trophic impacts (BLUE-GREEN)	Cyanobacteria	Prochlorophytes	small phytoflagellates	Chaetoceros	Leptocylindrus	Skeletonema	Small diatoms	Pennate diatoms	Pseudo-nitzschia	Centric diatoms	Coccolithophores	phyto- microflagellates	Mixotrophic nanoflagellates	Small dinoflagellates	Medium dinoflagellates	Myrionecta rubra	Tontonia	Laboea	Strombidium	HNF	Hetero- dinoflagellates	Prostomatids	Strobilidium	Tintinnids	Nanociliates	Cyanobacteria (deep)	Prochlorophytes (deep)	Phyto nanoflagellates (deep)	Coccolithophorids (deep)	Diatoms (deep)	Mixotrophic nanoflagellates (deep)	Small dinoflagellates (deep)	Medium dinoflagellates (deep)	HNF (deep)	Hetero- dinoflagellates (deep)	Prostomatids (deep)	Strobilidium (deep)	Tintinnids (deep)	Nanociliates (deep)	Heterotrophic bacteria (surface)	Heterotrophic bacteria (deep)	Penilia avirostris	Cladocerans	Paracalanus parvus	Acartia clausii	Temora stylifera
	prey	1	Cyanobacteria	-0.023179	0.118233	-0.000549	-0.003003	-0.002057	-0.000121	0.000437	-0.002806	-0.000659	-0.002176	-0.004577	0.001721	-0.053977	-0.001542	-0.005636	0.001719	0.01058	0.083529	-0.003583	0.009822	0.006489	0.007344	-0.006325	-0.008548	0.246153	0.005286	0.006981	0.000299	0.003248	0.000738	0.005138	0.001378	0.006201	0.002241	0.003868	-0.003049	0.001633	-0.001862	-0.00359	-0.002294	4.5e-05	-0.000264	0.003633	0.006441	0.011674	0.019063
		2	Prochlorophytes	0.00867	0.018077	6.4e-05	-0.000456	-4.3e-05	-0.000121	-0.000228	-0.000269	1.2e-05	-9.9e-05	-0.000512	-2.8e-05	0.159936	-1e-06	-0.001762	0.001052	-0.000359	-0.000122	0.002836	-0.034325	-0.000226	0.000248	-0.000203	0.006568	0.004381	-6.6e-05	-0.000222	0.000118	1.3e-05	-2.8e-05	0.000521	-1.2e-05	-2.5e-05	-0.000636	-0.000105	3.3e-05	0.000132	-0.000207	0.000576	-0.00068	2.3e-05	0.000513	-0.00019	-0.001909	0.000464	0.000165
		3	small phytoflagellates	0.013361	0.096922	-0.035995	0.003419	-0.022343	-0.048781	-0.027324	0.009086	-0.007913	-0.043944	0.000309	-0.010721	-0.015495	0.137513	-0.044136	-0.001789	0.12035	0.123437	0.050093	0.134855	-0.030393	0.064821	0.005747	-0.147149	-0.068423	0.026626	0.022035	0.020104	0.00183	0.002814	0.029872	0.000588	-0.000863	0.042859	-0.00019	-0.00289	0.00934	0.014536	0.028738	-0.011955	0.016172	-0.005931	-0.009604	-0.02449	0.007464	0.015559
		4	Chaetoceros	0.029337	-0.020396	0.044594	0.037147	0.039787	0.031237	0.023897	0.004776	0.034216	0.033264	0.001972	0.012924	0.032623	-0.017879	-0.013175	0.039641	-0.000645	0.073584	-0.062078	0.035899	-0.054255	-0.011699	-0.015391	-0.230508	-0.103953	0.032537	0.022516	0.02085	0.007039	-0.00014	0.028591	0.003163	0.006021	0.028843	0.000133	0.001153	0.015434	0.030063	0.023401	0.018588	0.013507	0.001644	-0.009489	-0.010086	-0.026228	0.004833
		5	Leptocylindrus	-0.037967	-0.017654	0.023086	0.047296	0.034201	0.005031	0.014818	0.062476	-0.020307	0.037067	-0.045944	-0.003845	0.044737	-0.041661	-0.024126	0.010073	0.181689	0.114945	-0.077562	-0.007916	-0.095424	-0.047836	-0.034737	0.075725	0.016087	0.042274	0.029463	0.029195	0.00837	-0.023172	0.023676	0.002069	-0.00469	0.02439	-0.027402	0.008954	0.021417	0.031429	0.027065	0.031538	0.020057	0.027569	-0.00271	3.8e-05	-1.8e-05	-0.02473
		6	Skeletonema	0.004853	-0.01459	-0.008766	0.006347	-0.005294	-0.017114	0.005964	0.034422	-0.010182	-0.009451	0.011197	0.018456	0.034101	0.031772	-0.021094	0.040292	-0.037509	0.03351	-0.001088	0.016798	-0.007987	-0.01592	-0.004348	-0.052459	-0.022606	0.000463	0.002117	0.005938	0.000344	0.007348	0.013527	0.001442	0.002065	0.022822	-0.003309	0.001965	0.006125	0.019024	0.01772	0.003102	0.001386	-0.031622	-0.022268	-0.021873	-0.014464	-0.021618
		7	Small diatoms	0.013149	-0.01202	0.005455	0.005773	0.005783	0.017644	0.024042	0.038859	0.009333	0.010802	0.003168	0.028444	0.031043	-0.047471	-0.026827	0.0518	0.00334	-0.026028	-0.001224	0.026837	0.024201	-0.00297	-0.006282	-0.021111	-0.02864	0.009188	0.000579	0.011454	0.00152	0.014844	0.025354	0.002236	0.005836	0.033862	0.000981	0.007109	0.011514	0.026485	0.021402	-0.004599	0.005433	-0.066664	-0.030701	-0.020993	-0.035453	-0.015061
		8	Pennate diatoms	9.8e-05	-0.004259	0.002962	-0.002074	0.004797	0.014269	0.014087	0.019322	0.004474	0.011149	-0.012017	0.02367	0.023533	-0.034758	-0.003486	0.031972	0.002076	0.002898	0.00444	0.020885	0.008703	-0.004419	0.000145	0.01429	0.007883	-0.003961	-0.003532	0.002167	-0.000255	0.011093	0.010291	0.001208	0.004287	0.016569	0.004895	0.000819	-0.002076	0.00338	0.01348	-0.002879	-0.0011	-0.046841	0.00224	-0.025065	0.000511	0.008145
		9	Pseudo-nitzschia	0.01503	0.001233	0.00709	0.005248	-0.003497	0.001295	0.002812	-0.001438	0.010456	-0.007467	0.01327	0.015239	0.023926	0.033234	-0.029661	0.051373	-0.028836	-0.049619	-0.035772	0.027195	0.01307	-0.001186	-0.005325	-0.135509	-0.039502	-0.000485	0.010175	0.004752	0.001034	0.007325	0.013767	0.00154	0.002651	0.023839	0.000401	0.001367	0.007299	0.030152	0.013331	-0.000134	0.000369	-0.010519	-0.022616	-0.018222	-0.053755	-0.026623
		10	Centric diatoms	-0.014359	-0.005382	-0.007576	-0.000991	-0.001451	-0.007836	-6.7e-05	0.024029	-0.022635	-0.017729	-0.032862	0.009084	0.002699	0.018109	-0.014713	0.018945	0.013604	-0.004439	0.048558	-0.009877	0.052582	-0.027873	-0.014654	0.007073	0.006471	0.008558	-0.018263	0.004084	0.003047	0.010685	0.01127	0.000834	0.010595	0.00843	0.007071	0.004131	0.00422	0.019833	-0.002765	-0.013302	0.00028	-0.063369	0.005595	-0.001825	-0.015196	-0.042399
		11	Coccolithophores	0.00856	0.002678	0.009865	0.000816	0.005453	0.009551	-0.00119	-0.03511	0.004157	0.005747	0.19112	-0.030269	-0.027594	-0.006194	-0.031258	-0.030369	-0.233943	-0.286556	0.018112	-0.048846	-0.024699	0.066941	0.122827	0.066334	-0.038283	-0.012002	0.001727	-0.006576	-0.001401	-0.008751	-0.01857	-0.000261	-0.004985	-0.019361	-0.008142	-0.002552	0.00163	0.003373	-0.039117	0.005087	-0.005307	0.016368	-0.023152	0.079365	0.019511	-0.024583
		12	phyto- microflagellates	0.003737	-0.006693	-0.008102	-0.012678	-0.01397	-0.003466	1.3e-05	0.002363	0.002145	-0.005999	-0.023647	0.021688	-0.008399	0.021562	-0.008119	0.085155	-0.002393	0.008871	0.018379	0.01405	0.02009	0.017014	0.000282	0.02538	-0.023992	-0.00048	-0.007716	0.001472	0.004238	0.008034	0.014343	0.002058	0.010942	0.019479	0.000834	0.00384	0.006782	0.015232	0.001887	-0.009164	-0.003175	-0.040066	-0.008175	-0.015144	-0.019813	0.00592
		13	Mixotrophic nanoflagellates	-0.000732	-0.131068	6.3e-05	-0.000191	-0.000136	4.8e-05	7e-05	-3.4e-05	-7.1e-05	0.000115	-0.000459	0.000246	-0.019591	0.000198	-0.001967	0.000873	-0.00013	3.2e-05	-0.000711	-0.007821	-0.000241	0.003154	5.4e-05	0.00242	0.00927	-0.000392	-0.000285	-6.8e-05	-3e-06	0.00036	-0.000194	3.3e-05	0.000116	-0.001122	0.000153	0.000224	0.000185	-0.000317	0.000396	0.00149	-0.000532	-0.000428	-0.000758	0.001584	0.00231	0.000348
		14	Small dinoflagellates	0.009046	-0.015245	-0.105721	0.034741	-0.01875	-0.116674	0.036972	0.258319	-0.178891	-0.095052	-0.015711	-0.015428	0.062654	-0.131683	0.049893	-0.04187	-0.064706	-0.055314	-0.020167	-0.058014	0.074371	-0.050022	-0.014973	0.080545	0.03071	-0.0217	-0.011555	-0.013093	-0.003706	0.011508	-0.020948	-0.000698	0.000864	-0.013993	0.010762	0.003089	-0.006758	-0.027471	-0.009968	0.004828	-0.012893	-0.025856	-0.009201	-0.009607	0.037884	0.015402
		15	Medium dinoflagellates	0.018332	0.078224	-0.02235	-0.022511	-0.023251	-0.022148	0.003757	-0.017203	0.006313	-0.002699	-0.010653	0.018536	-0.000651	0.034092	0.036711	0.142438	-0.0137	0.009268	-0.015982	0.010723	-0.052605	-0.067286	0.065337	-0.022733	0.13562	0.005921	0.003349	-0.000171	0.00438	0.000789	-6.9e-05	0.001445	0.00789	-0.003325	0.002648	-0.002679	0.007506	-0.001457	-0.005033	-0.027784	0.001114	0.009359	-0.014093	-0.005953	0.020534	0.021713
		16	Myrionecta rubra	0.001296	0.004934	-0.000626	0.000292	-5e-06	6.1e-05	0.00018	0.003663	0.000213	-0.001256	0.001747	0.000439	-0.000459	0.000211	-0.009888	-0.002355	0.001964	-0.000376	0.00223	0.003403	-0.001274	-0.003614	-0.001112	-0.006714	0.003114	-5.9e-05	-0.003582	-0.003052	0.003133	0.001932	0.000128	0.000587	0.006864	-0.002297	0.003604	0.000824	0.003343	-0.000574	-0.008398	-0.000518	-0.004463	0.000922	-0.000859	-0.000702	0.007019	0.008924
		17	Tontonia	-0.092292	0.040894	-0.056279	-0.017183	-0.079781	0.045915	-0.034398	-0.001404	0.059451	-0.014073	0.629701	0.003061	-0.020561	-0.020443	-0.001705	0.006752	0.140499	0.262494	-0.055264	-0.070763	-0.026606	-0.013741	-0.028848	-0.012823	-0.052477	-0.021815	-0.001212	-0.018131	0.000184	-0.000691	-0.012523	-0.001628	0.006197	-0.010839	0.006058	-0.015808	-0.015595	0.0019	-0.036483	-0.012305	-0.016076	0.004386	0.032486	-0.004902	-0.009247	-0.020444
		18	Laboea	-0.044675	0.005021	0.005625	-0.01309	0.003986	-0.00063	0.009825	0.006644	0.003502	0.006179	0.072971	-0.005902	0.020041	-0.0076	-0.022288	-0.012491	0.008169	0.027099	-0.002739	-0.002951	-0.00779	0.047034	0.008134	-0.021032	-0.052946	0.003509	0.011307	-0.002719	0.005014	0.007274	-0.005615	0.003388	0.012257	0.001145	0.006327	-0.020324	0.006015	0.007635	-0.013544	0.002792	-0.002954	-0.001007	-0.04206	-0.004798	0.020731	0.024474
		19	Strombidium	0.006944	-0.253607	-0.04708	-0.017355	0.029182	-0.022366	-0.029645	-0.002818	0.068254	-0.071447	-0.070708	-0.05688	-0.112997	-0.0131	-0.029608	-0.048595	0.00772	0.025764	-0.012056	-0.053998	-0.018001	-0.02059	-0.028452	-0.043326	0.0032	-0.03474	-0.004829	-0.023186	-0.003666	-0.001137	-0.018844	-0.00364	0.000258	-0.018855	0.000425	-0.011649	-0.011519	0.006387	-0.043951	-0.073785	-0.017743	0.01529	0.005441	0.002519	-0.023167	-0.044236
		20	HNF	0.063543	0.332437	0.000559	-0.000624	0.000419	0.000604	-0.000576	-0.002742	-0.000679	0.000613	-0.002471	0.000495	-0.015305	0.000641	0.002704	-0.000914	-0.000904	-0.005532	4.8e-05	0.064977	-0.000804	0.000818	0.001344	0.000112	0.002589	-0.001045	-0.001718	0.000156	4e-06	0.000153	-0.001289	0.000193	0.000218	0.007125	0.000447	-9.1e-05	-0.000217	-0.000917	0.002493	0.00114	-0.000386	0.001026	-0.000397	-0.012879	-0.000728	-0.001138
		21	Hetero- dinoflagellates	-0.091218	0.027276	0.197911	0.078526	0.170544	0.170933	-0.019565	-0.120336	-0.015982	0.072663	-0.29294	-0.034875	0.045786	-0.015844	-0.176947	0.029474	0.103757	-0.010907	0.11199	0.070389	0.075548	-0.220713	-0.149343	0.081014	0.02656	-0.01582	-0.020758	-0.011392	-0.004185	-0.004696	-0.018448	-0.002632	-0.006323	-0.033945	-0.007273	-0.001227	-0.00377	-0.037942	-0.019324	-0.002753	-0.015301	0.007829	-0.022277	0.028197	0.019219	0.066951
		22	Prostomatids	-0.082425	0.02386	-0.033672	-0.030646	-0.045718	-0.004047	0.001821	-0.031747	0.016782	-0.050083	-0.030184	0.052177	-0.166719	0.039841	0.307504	0.028441	-0.03719	0.085637	-0.020664	-0.031643	0.106792	0.087261	0.147678	-0.163613	0.069092	-0.00551	0.001061	-0.003743	0.001511	0.009948	-0.001597	-0.000973	0.002541	-0.004502	-0.001223	0.022185	0.030597	0.003408	-0.017855	-0.021851	-0.007769	0.01246	-0.092743	-0.003992	0.004893	0.001134
		23	Strobilidium	-0.057039	-0.022596	-0.03293	-0.012617	-0.017179	-0.033757	-0.001804	-0.010905	-0.0047	0.013052	-0.1103	-0.001372	0.019551	0.053366	-0.143282	-0.074124	-0.007802	0.044843	-0.005682	-0.036931	-0.113021	0.097999	0.005352	0.133805	0.164245	-0.004192	0.029291	-0.003748	-0.000763	0.004942	-0.010623	0.002304	0.001954	0.011402	0.001831	-0.035671	-0.006544	0.019194	-0.011465	0.019987	-0.000109	0.00158	-0.041026	-0.009262	-0.008518	-0.025383
		24	Tintinnids	0.009283	-0.008509	0.015226	0.017302	-0.000929	0.011594	0.005789	0.001541	0.031382	-0.000798	-0.011873	-0.003149	-0.050616	-0.00119	-9.9e-05	-0.005518	0.002294	0.003574	0.004051	0.010142	0.000814	0.0022	-0.012577	0.004812	0.014318	0.0009	-0.004037	-0.002279	0.002781	0.00092	0.001368	0.000475	0.006023	-0.006499	0.003013	0.000361	0.002727	-0.002609	-0.006315	-0.009538	-0.002834	0.002169	0.001111	0.003373	0.014866	0.003546
		25	Nanociliates	0.058575	-0.018839	0.00352	0.002868	7.7e-05	0.002752	0.003154	-0.00414	0.00497	-0.001667	-0.001357	0.011342	-0.070599	0.000397	-0.003736	0.003497	-0.001572	-0.013881	0.002814	0.006784	0.004749	-0.012401	-0.020428	0.001351	-0.041781	0.00293	-0.005812	-0.000307	0.003267	0.001986	0.001696	0.000876	0.006096	-0.001303	0.003672	0.005017	0.007066	-0.004962	-0.009077	-0.00108	-0.002526	-0.00122	-0.008826	0.018164	0.012682	0.018108
		26	Cyanobacteria (deep)	0.018008	-0.013423	-0.011931	-0.008307	-0.011835	-0.000176	0.002791	-0.032227	0.018526	0.015672	-0.019271	0.003023	0.020771	-0.012821	-0.005566	-0.032052	-0.033541	-0.011557	-0.033801	0.01826	0.013331	-0.05982	0.009849	0.036162	-0.002427	-0.056542	0.074028	-0.017995	-0.112308	-0.039401	-0.52883	0.109644	-0.123085	-0.152288	-0.073816	0.071394	-0.030374	-0.152152	-0.594996	0.016754	0.044842	0.019808	-0.001572	-0.027094	-0.012107	-0.017164
		27	Prochlorophytes (deep)	0.011154	-0.004984	0.000667	-0.001198	-0.000182	-0.001329	-0.002506	-0.002035	-0.002264	-0.001646	-0.000137	-0.001314	-0.001192	-0.000989	0.006731	-0.004657	0.000292	-0.019809	0.001847	0.000673	0.001828	-0.002456	-0.014411	-0.004013	0.003866	0.01126	0.033295	-0.004484	-0.00106	-0.000868	0.006851	-0.008769	0.062588	0.171268	-0.015088	0.118469	0.058626	-0.048829	-0.006659	0.001936	-0.008282	0.007716	0.021566	0.000414	0.003293	0.007774
		28	Phyto nanoflagellates (deep)	0.012379	-0.002094	0.003768	-0.0129	-0.003828	-0.005439	-0.010054	-0.016798	-0.017366	0.000676	-0.004717	-0.004657	-0.000546	-0.005274	0.022703	-0.014165	-0.011489	-0.086217	-0.004299	-0.034749	0.010091	0.004586	-0.060567	-0.003109	-0.022606	-0.004699	-0.049419	-0.040287	-0.028255	-0.021667	-0.006547	0.089338	-0.032715	0.091819	0.113948	0.033634	-0.013031	-0.174291	0.106306	0.006856	-0.020364	0.023879	0.094719	0.020895	0.000232	0.006558
		29	Coccolithophorids (deep)	0.017473	-0.010822	-0.023808	-0.037371	-0.032204	-0.01336	-0.011175	-0.046071	0.010599	0.012714	-0.036359	-0.008207	0.019653	-0.012106	-0.016867	-0.080926	-0.067823	-0.02536	-0.055054	-0.008106	-0.015037	-0.060623	0.008362	0.024656	-0.029849	-0.104435	0.01945	0.000934	0.070097	-0.026634	-0.022565	-0.215822	-0.046537	-0.087751	-0.009447	-0.038383	-0.194645	0.029458	0.237137	0.026395	0.011604	0.061024	-0.015181	0.002872	-0.006445	-0.017262
		30	Diatoms (deep)	0.010985	-0.006118	-0.001425	-0.014986	-0.015361	-0.01491	-0.016665	-0.023386	-0.017781	0.005308	-0.019041	-0.015867	-0.009732	0.000849	-0.002333	-0.016411	-0.007173	-0.029248	-0.003284	-0.04468	-0.015571	0.007344	-0.023363	-0.004285	-0.029658	-0.004134	0.017142	0.005869	-0.002718	-0.003205	-0.013311	0.007766	-0.117155	-0.003645	-0.06787	-0.034924	0.007404	0.034684	0.003743	0.004435	0.009275	0.046888	0.025458	0.051209	0.015501	-0.014175
		31	Mixotrophic nanoflagellates (deep)	4.6e-05	0.00015	-3.8e-05	-0.000119	-4.6e-05	-1.6e-05	-7.3e-05	-0.000196	-0.000118	2e-05	-0.000151	4.4e-05	-6.4e-05	-3.3e-05	8.5e-05	0.000232	3.8e-05	-0.00023	5.3e-05	-0.0004	-7e-06	-7.1e-05	-0.0002	4.2e-05	-0.00024	0.001824	0.000892	0.000166	4e-06	-1.4e-05	0.001538	9.9e-05	-0.000177	-0.006979	-0.000428	-0.000204	-0.000194	-0.007157	0.000105	5.4e-05	-0.000736	-4.9e-05	0.000276	0.000797	-0.000918	6.4e-05
		32	Small dinoflagellates (deep)	-0.010954	-0.006505	0.001453	0.000937	-0.004012	-0.005355	-0.002471	0.018941	-0.002769	-0.006409	0.007942	-0.006694	0.001372	0.008326	-0.003322	-0.003233	0.003446	0.01493	0.005633	0.01906	-0.015365	0.019106	0.007361	-0.010091	0.018818	-0.120658	-0.030896	-0.209506	0.189224	-0.023965	-0.030796	0.158006	0.147146	-0.120398	0.010163	0.179732	0.086648	-0.014977	-0.035715	3.3e-05	-0.042757	0.02347	-0.016544	-0.01995	0.040428	0.009332
		33	Medium dinoflagellates (deep)	-0.001597	-0.00729	-0.007466	-0.007125	-0.011505	-0.005977	-0.004652	-0.004414	0.001851	0.003907	-0.007913	-0.001712	0.005646	0.002121	-0.008659	-0.017194	-0.007985	0.004917	-0.007424	0.006693	-0.010881	-0.013221	0.007298	-0.002084	-0.00372	-0.022505	-0.078843	0.073204	-0.00528	0.157805	-0.015844	-0.009292	-0.068427	0.051118	-0.143764	-0.268295	-0.008061	0.052304	-0.252823	0.004186	0.011438	0.018468	-0.015252	-0.009233	-0.010278	-0.003073
		34	HNF (deep)	-0.000191	-0.000581	7e-06	-9.5e-05	-3.4e-05	2e-06	-3.1e-05	-0.000265	-5.8e-05	2.6e-05	-0.000185	0.000108	-0.000521	7.3e-05	-9.6e-05	7.1e-05	2.7e-05	9.9e-05	2.9e-05	0.000489	-6.6e-05	-0.000264	8.2e-05	-0.000708	-0.000396	0.001162	-0.002208	0.000139	2.5e-05	5.8e-05	0.0114	-3.7e-05	-0.000278	-0.000566	-2.5e-05	-0.001014	-0.000396	0.003987	-0.005886	4e-06	-8.7e-05	-0.000188	-0.000253	-0.000439	-0.000522	0.000494
		35	Hetero- dinoflagellates (deep)	-0.004165	-0.007025	0.000703	0.000469	-0.00997	-0.01196	-0.007199	-0.001752	-0.000605	0.002546	-0.007157	-0.014614	0.006179	0.005596	-0.002562	-0.032055	0.001954	0.008297	0.006596	0.008021	-0.014337	-0.007129	0.006234	-0.003489	0.005424	0.005367	0.054498	-0.096729	-0.055558	0.128152	-0.041566	-0.047549	0.224515	-0.10895	0.038929	0.256117	0.310865	-0.003455	0.037353	0.015825	-0.168472	0.056368	-0.009446	-0.008408	0.0209	0.022784
		36	Prostomatids (deep)	0.00375	0.001738	0.002467	0.000339	0.003927	0.002329	-0.001512	0.003388	-0.006449	-0.000959	0.005893	0.000127	0.004204	-0.003571	0.004567	-0.001483	0.003421	-0.029811	0.00284	-0.000389	0.003984	0.013711	-0.021454	-0.009885	-0.003697	0.012794	-0.144101	-0.006907	0.027795	-0.07657	-0.022846	-0.023927	0.143133	-0.044947	0.156782	-0.054203	-0.09138	-0.163495	-0.031636	-0.003023	0.025878	-0.000843	0.02989	-0.000808	0.006702	0.012478
		37	Strobilidium (deep)	0.004136	0.008351	0.00165	-0.004235	0.007105	0.005088	-0.007257	0.007923	-0.021374	-0.005374	0.018084	0.008309	0.007469	-0.009243	0.038116	0.014785	0.011565	-0.110378	0.009549	-0.020008	0.024374	0.023882	-0.084066	-0.005596	-0.001058	0.014498	-0.298451	0.007545	0.008509	-0.013486	-0.152646	-0.008262	-0.050773	-0.221236	-0.01614	-0.179239	-0.142716	-0.072349	0.133219	-5.1e-05	-0.067203	-0.02257	0.12973	0.000941	0.000876	0.011322
		38	Tintinnids (deep)	-0.000247	-8.1e-05	0.000373	0.000783	0.000696	0.000368	0.000657	0.001933	0.000281	-0.000541	0.001438	0.000861	0.000725	0.000351	0.000171	-0.004883	0.001315	-0.001443	0.001791	0.00269	4e-05	-0.002937	-0.000616	-0.008671	-0.000603	0.006684	0.000768	0.022436	0.003186	0.002219	0.176883	0.001757	0.007146	-0.067022	-0.000847	0.012196	0.005423	0.007111	-0.00271	0.00026	-0.006708	-0.000766	0.000567	3.4e-05	0.009177	0.007873
		39	Nanociliates (deep)	0.003932	0.000702	0.001391	-0.000618	0.001346	0.000649	-0.00042	-0.006714	-0.00222	-0.000331	-0.004141	2.3e-05	0.001786	0.000468	-0.001897	-0.013552	0.002668	0.004805	0.002695	-0.012503	-0.001117	-0.003576	0.003374	-0.011847	-0.017222	0.039476	-0.010774	-0.003936	0.001031	0.005218	-0.050741	-0.003831	0.046795	0.036462	-0.007338	0.003766	-0.001812	-0.012275	-0.004653	0.000795	-0.017938	-0.004859	-0.008233	0.027716	0.02066	0.036483
		40	Heterotrophic bacteria (surface)	-0.031171	-0.074508	-0.000257	-0.010972	0.013004	0.018831	-0.008922	-0.022694	0.006467	-0.00894	-0.034679	-0.030152	-0.157667	-0.038089	0.168086	-0.068737	0.04243	0.016395	0.101875	-0.056759	0.033284	0.082376	0.062076	0.257592	0.039793	0.017358	0.013321	0.004995	0.005864	0.001045	0.001183	0.002765	0.009191	0.011527	-0.000858	0.00587	0.012984	-0.006419	-0.000994	-0.018328	0.030598	0.001852	-0.004026	-0.009758	0.012867	0.022938
		41	Heterotrophic bacteria (deep)	0.010545	0.001551	0.006978	0.004408	0.002382	-0.001495	0.002405	-0.002179	-0.000556	0.002749	0.002433	-0.001179	-0.001788	0.002037	-0.008004	-0.005297	-0.005967	-0.017089	-0.007867	-0.0001	0.002568	-0.005742	-0.014089	-0.019929	-0.004627	0.028199	-0.033928	0.005082	-0.00336	-0.003221	0.291524	-0.019889	0.05617	-0.0653	0.088606	-0.055867	0.014265	0.093557	0.113202	-0.010131	-0.046462	0.009466	0.018521	0.008206	0.009142	0.015875
		42	Penilia avirostris	-0.02294	-0.07499	-0.040692	-0.089996	-0.19017	-0.128487	-0.050099	0.086414	-0.011284	0.065031	-0.075424	0.023743	0.000232	0.170028	-0.068158	-0.054016	-0.097308	-0.030763	-0.053189	-0.0005	-0.103342	0.076747	0.021773	0.060465	0.048113	0.009583	-0.02373	0.061832	-0.002264	-0.169644	0.039105	0.002865	-0.080527	0.062489	-0.308528	0.017907	0.014022	0.070232	0.120103	0.027994	0.06722	-0.085158	-0.023565	-0.058549	-0.064788	-0.069059
		43	Cladocerans	0.082983	-0.026709	0.040919	0.001064	0.04561	0.030061	-0.016711	0.017813	-0.073496	0.030575	0.009952	-0.065083	0.101895	-0.05743	-0.124464	0.006189	0.00937	-0.111284	0.009685	0.019735	-0.030009	0.432717	-0.031256	-0.032356	-0.117282	0.015271	0.204923	0.003524	-0.005555	-0.007328	-0.04014	0.023734	0.009636	0.097029	0.004366	-0.332076	-0.130084	0.107138	0.01267	-0.009828	0.053144	-0.005706	-0.020851	-0.009031	-0.019016	-0.014912
		44	Paracalanus parvus	-0.017072	-0.171564	0.01107	-0.01394	5.9e-05	0.004694	-0.010807	-0.069182	-0.011734	0.004967	-0.072723	0.02247	-0.048115	0.024171	0.004777	0.020756	0.00943	0.012067	0.010192	0.118991	-0.000296	-0.001389	-0.003554	0.020965	-0.131906	-0.002053	-0.011429	0.014431	0.001188	-0.002531	-0.03676	0.003488	0.000122	0.123115	0.009289	0.010672	0.000271	-0.010965	0.021085	-0.000433	0.005933	0.012698	0.005354	-0.002132	-0.003348	-0.006053
		45	Acartia clausii	0.004591	0.003503	0.00417	0.007942	0.008286	0.009146	0.014133	0.003875	0.020311	0.01254	-0.019029	0.027835	-0.003485	-0.004101	-0.009352	0.084683	0.019353	0.007755	0.032461	-0.000142	0.006961	-0.01796	0.004489	-0.049242	-0.020862	0.004713	-0.014607	0.008342	0.002252	0.014468	0.0693	0.000429	0.006467	0.072197	0.005383	0.019107	0.016913	0.177926	-0.015725	-0.000383	0.001401	0.007528	0.008847	0.005637	0.010058	0.010415
		46	Temora stylifera	0.000442	0.002189	0.011252	0.029363	0.025146	0.011981	0.021436	0.00241	0.018286	0.006991	0.020757	0.00466	0.06766	-0.001616	0.002271	-0.128952	0.022979	-0.005437	0.028978	0.000681	0.021788	-0.118806	0.007531	-0.090312	-0.049514	0.029874	-0.086764	0.012685	0.010451	0.016306	-0.03324	0.006496	0.018048	-0.044153	0.034797	0.045186	0.038663	0.093884	-0.03762	0.004952	0.004379	0.015209	0.009834	0.010082	0.005847	0.004408
		47	Centropages typicus	0.016929	0.062648	-0.084636	-0.066109	-0.04968	-0.036934	-0.071073	0.062834	-0.07951	-0.061287	0.035258	-0.022979	-0.251342	-0.031794	-0.013786	-0.01147	0.046681	-0.057937	0.033437	-0.034422	-0.13197	0.016233	-0.080047	-0.221849	-0.003419	-0.186525	-0.049603	-0.201691	0.060073	0.018922	-0.152012	0.00118	0.164133	-0.13865	0.067301	-0.075103	-0.01709	-0.168076	-0.407837	-0.036799	-0.212979	0.03294	0.005789	0.000244	0.012818	0.019478
		48	Other calanoids	-0.01198	-0.031953	0.004448	-0.005969	0.003599	0.00357	-0.001666	-0.031241	-0.004463	0.001497	-0.013641	0.0031	-0.0558	-0.001307	0.005653	0.003892	0.000677	0.005156	0.000973	0.046935	0.003594	-0.004868	0.000183	0.009679	-0.022235	0.002904	-0.015683	0.005474	0.001835	0.008073	0.089814	0.000766	0.004519	0.083457	0.009021	0.009121	0.005977	-0.003219	0.006712	0.000561	0.000735	0.005257	0.002817	-0.000537	0.000224	-0.000547
		49	Juvenile calanoids	0.001456	-0.031521	-0.004251	-0.02844	-0.013176	-0.000481	-0.0224	-0.037567	-0.011318	-0.01148	-0.036775	0.022413	0.270074	0.03943	0.004586	0.025375	0.019518	0.009481	0.011599	-0.161171	-0.01402	0.001249	-0.011825	-0.005394	-0.086019	-0.04578	-0.014046	-0.020345	0.001747	0.007149	-0.097671	0.004897	0.01609	-0.039492	0.012405	-0.000135	-0.003852	-0.028786	0.030102	-0.010228	-0.027541	0.019461	0.008909	-0.002055	0.00306	0.000893
		50	Appendicularia	0.013503	0.00695	0.053165	0.072196	0.060144	0.046723	0.089782	-0.139513	0.095073	0.092941	-0.039716	0.007043	0.041581	-0.054617	-0.000109	-0.10191	-0.085181	0.05102	-0.084678	-0.00012	0.181558	-0.198618	0.108194	0.127084	-0.0643	0.051342	0.079665	0.238087	-0.209049	-0.048194	0.175642	-0.035175	-0.463255	0.214352	-0.174381	0.055305	-0.143129	0.197263	0.424071	0.056478	0.319834	-0.073443	-0.013463	0.012172	-0.010787	-0.019773
		51	Doliolids	0.074808	0.242019	0.011844	-0.010973	0.0063	0.009752	0.002558	-0.012287	-0.004431	0.01188	-0.035766	0.020374	-0.018116	-0.00882	-0.01131	0.180758	0.010093	-0.019602	0.019661	0.055993	-0.009233	-0.018104	-0.006402	0.093488	0.073709	0.003759	0.006531	0.012977	-0.000502	0.005929	0.092246	-0.000348	-0.002524	-0.147223	-0.002849	0.002764	0.005578	0.014275	0.030798	0.006748	0.005927	0.008721	0.00662	0.005251	0.003335	0.004481
		52	Salps	0.071071	-0.081534	1.2e-05	-0.01033	-0.003372	3.4e-05	0.00506	-0.001759	0.015421	-0.021521	-0.005169	-0.00034	0.001425	-0.00558	0.012238	-0.000776	-0.030737	-0.016781	-0.012663	0.011294	0.002331	-0.003845	0.002926	0.012224	0.032808	0.104755	0.55029	0.007317	0.000192	0.001823	0.092217	-0.018015	-0.030631	0.215844	0.008918	-0.04789	0.008123	-0.063039	0.050058	0.013156	0.018897	0.004264	0.00109	0.01043	0.004049	0.000665
		53	Meroplankton	0.007366	0.016505	0.001556	-0.02427	0.006946	0.002101	0.005353	-0.00074	0.025269	-0.022095	-0.013196	0.000193	0.008832	0.000836	0.009118	-0.062506	-0.064783	-0.027514	-0.025445	9.6e-05	-0.001181	0.002686	0.005261	0.028998	0.014435	0.005227	0.003323	0.01834	-0.005806	0.003964	0.002741	-0.022507	-0.005855	0.019462	-0.006439	-0.00299	0.009165	-0.069782	-0.037894	0.009764	0.001796	-0.004419	-0.000908	0.001636	-0.004445	-0.007821
		54	Oithona	-1.3e-05	-0.000305	3e-06	0.000838	0.00012	0.000112	0.001087	0.00277	0.00141	0.000169	0.001864	0.00084	-0.000594	0.000228	-0.001026	-0.005584	-0.000538	-0.001983	5.3e-05	0.009271	0.000139	-0.005669	8.1e-05	-0.014258	0.001352	0.000211	0.001069	9.9e-05	-0.000436	0.000675	-0.000325	-2.5e-05	-0.001565	0.001837	-0.001318	-0.000948	0.000695	0.010808	-0.000891	0.00089	0.001001	-0.00044	-0.000617	0.00061	-0.000608	-0.00092
		55	Detritivora	-0.0043	0.00114	0.001638	0.00414	0.002844	0.001127	0.001842	0.000378	0.001442	-0.000889	0.004601	-0.000938	0.002829	-0.000704	0.002551	-0.001055	0.001206	0.002834	-0.001404	-0.001904	0.003528	-0.006328	-0.000834	-0.000921	0.004647	0.003979	-0.012537	0.001035	0.001698	0.001501	-0.006031	0.000871	0.002491	-0.008711	0.003874	0.006766	0.002699	-0.005771	0.002593	-0.002143	-0.002043	0.003473	0.002295	0.003433	0.003484	0.003365
		56	Carnivora	-0.122949	0.009781	0.042404	0.111307	0.083316	0.042208	0.054799	0.020751	0.049202	-0.02546	0.110394	-0.021148	0.090056	-0.026222	0.1072	-0.003283	0.056305	0.112902	0.008071	-0.035308	0.113118	-0.114849	0.027604	0.076557	0.147227	0.111911	-0.333908	0.025201	0.046991	0.061526	-0.034754	0.017545	0.106497	-0.220553	0.146885	0.192713	0.108944	-0.102287	0.108302	-0.00999	-0.007511	0.043599	0.02768	0.0394	0.051727	0.056672
		57	Appendicularia houses	-0.005126	-0.001779	0.001907	0.003878	0.003458	0.00182	0.001582	-0.000617	0.001679	-0.001137	0.003312	-0.002191	-0.003549	-0.002145	0.008955	-0.004016	0.002665	0.002807	0.002356	-0.004178	0.004962	-0.003263	0.001085	0.008586	0.006054	0.005801	-0.013362	0.001438	0.001798	0.001414	0.005677	0.000187	0.005106	-0.010861	0.007384	0.004766	0.003789	-0.002285	0.007082	-0.003282	-0.002678	0.003925	0.002875	0.003371	0.004364	0.004917
		58	Small F.P.	-0.000888	-0.003913	0.000429	-0.000109	0.001055	0.001006	-6.9e-05	-0.001046	0.000598	-0.000225	-0.001567	-0.001916	-0.011377	-0.002422	0.009149	-0.004112	0.002067	-0.000559	0.005737	-0.001631	0.002259	0.003003	0.002924	0.010638	0.001989	0.00307	-0.000924	0.000548	5.4e-05	-5e-05	0.016573	-0.001045	0.003347	-0.00228	0.00467	-0.002549	0.002446	0.014105	0.005416	-0.001256	-0.000438	0.000322	0.000581	-0.000228	0.001069	0.002076
		59	Salp F.P.	0	0	0	0	0	0	0	0	0	0	0	0	0	0	0	0	0	0	0	0	0	0	0	0	0	0	0	0	0	0	0	0	0	0	0	0	0	0	0	0	0	0	0	0	0	0
		60	Carnivores F.P.	-2e-05	-7.3e-05	7e-06	-7e-06	1.6e-05	1.8e-05	-6e-06	-2.5e-05	6e-06	-6e-06	-3.2e-05	-3.1e-05	-0.00016	-3.6e-05	0.00016	-7.4e-05	3.6e-05	0	9.4e-05	-5.7e-05	3.6e-05	7.7e-05	4.8e-05	0.000238	3.5e-05	4.6e-05	-2e-05	1e-05	3e-06	-2e-06	0.000292	-1.8e-05	6.5e-05	-5.4e-05	8.8e-05	-5e-05	2.8e-05	8.7e-05	0.000112	-2.9e-05	-1.6e-05	1.1e-05	1.4e-05	-2e-06	2.2e-05	3.9e-05
		61	DOC (surface)	-0.021819	-0.052156	-0.00018	-0.00768	0.009102	0.013182	-0.006245	-0.015886	0.004528	-0.006258	-0.024275	-0.021107	-0.110366	-0.026662	0.11766	-0.048117	0.029701	0.011477	0.071312	-0.039732	0.023298	0.057663	0.043453	0.180315	0.027855	0.012151	0.009325	0.003497	0.004105	0.000731	0.000828	0.001935	0.006434	0.008069	-0.000601	0.004109	0.009089	-0.004494	-0.000696	-0.01283	0.021418	0.001296	-0.002819	-0.006831	0.009007	0.016057
		62	DOC (deep)	0.007381	0.001086	0.004885	0.003086	0.001667	-0.001046	0.001683	-0.001525	-0.000389	0.001924	0.001703	-0.000825	-0.001252	0.001425	-0.005602	-0.003708	-0.004176	-0.011962	-0.005507	-7e-05	0.001798	-0.004019	-0.009862	-0.01395	-0.003239	0.019739	-0.02375	0.003557	-0.002353	-0.002254	0.204067	-0.013922	0.03932	-0.04571	0.062024	-0.039106	0.009985	0.06549	0.079242	-0.007092	-0.032523	0.006626	0.012964	0.005744	0.0064	0.011113
		63	Generic particulate detritus	-0.004125	-0.014591	0.001344	-0.001313	0.003077	0.003467	-0.001304	-0.004974	0.001182	-0.001238	-0.006449	-0.006266	-0.031891	-0.00721	0.032017	-0.014806	0.007293	-0.000138	0.018802	-0.011372	0.00717	0.015327	0.009598	0.047532	0.007034	0.009112	-0.004121	0.002015	0.0005	-0.000435	0.058542	-0.003425	0.013072	-0.010755	0.017549	-0.009999	0.00545	0.017428	0.022441	-0.005692	-0.003173	0.002263	0.002899	-0.000311	0.004402	0.007763
[truncated: 18 more columns]
